# Supplementary material for: Understanding the Multitarget Pharmacological Mechanism of the Traditional Mongolian Common Herb Pair GuangZao-RouDouKou Acting on Coronary Heart Disease Based on a Bioinformatics Approach
Source: Evid Based Complement Alternat Med. 2018 Nov 11;2018:7956503. doi: 10.1155/2018/7956503 (PMC6252196; doi:10.1155/2018/7956503)
Supplement: Supplementary Materials — Supplementary Table S 1-1: compounds of GuangZao. Supplementary Table S 1-2: compounds of RouDouKou. Supplementary Table S 2-1: candidate compounds of GuangZao. Supplementary Table S 2-2: candidate compounds of RouDouKou. Supplementary Table S3: the potential targets of compounds of FCN on CHD (frequency ≥ 4). Supplementary Table S4: the key targets of FCN (ordered by “Betweenness” from large to small). Supplementary Table S5: the key compounds of FCN (ordered by “Degree” from large to small). [file 7956503.f1.zip]

Archive with 9 entries (7 files):
- 7956503.f1/
- 7956503.f1/Supplementery Materials/
- 7956503.f1/Supplementery Materials/mat.7956503.v2.xlsx
- 7956503.f1/Supplementery Materials/Supplementary Figure S1_ECAM_2529031.eps
- 7956503.f1/Supplementery Materials/Supplementary Table S 1  GangZao and RouDouKou Compound.doc
- 7956503.f1/Supplementery Materials/Supplementary Table S 2 Candidate compounds of GangZao and RouDouKou.doc
- 7956503.f1/Supplementery Materials/Supplementary Table S3 The potential targets of compounds of FCN on CHD .docx
- 7956503.f1/Supplementery Materials/Supplementary Table S4.doc
- 7956503.f1/Supplementery Materials/Supplementary Table S5.doc
