# Supplementary material for: Understanding the Multitarget Pharmacological Mechanism of the Traditional Mongolian Common Herb Pair GuangZao-RouDouKou Acting on Coronary Heart Disease Based on a Bioinformatics Approach
Source: Evid Based Complement Alternat Med. 2018 Nov 11;2018:7956503. doi: 10.1155/2018/7956503 (PMC6252196; doi:10.1155/2018/7956503)
Supplement: Supplementary Materials — Supplementary Table S 1-1: compounds of GuangZao. Supplementary Table S 1-2: compounds of RouDouKou. Supplementary Table S 2-1: candidate compounds of GuangZao. Supplementary Table S 2-2: candidate compounds of RouDouKou. Supplementary Table S3: the potential targets of compounds of FCN on CHD (frequency ≥ 4). Supplementary Table S4: the key targets of FCN (ordered by “Betweenness” from large to small). Supplementary Table S5: the key compounds of FCN (ordered by “Degree” from large to small). [file 7956503.f1.zip › 7956503.f1/Supplementery Materials/mat.7956503.v2.xlsx]

## Sheet: 广枣-肉豆蔻genemania-interactions
Gene 1	Gene 2	Weight	Network group	Network
FGFR1	MMP9	0.0078302	Co-expression	Alizadeh-Staudt-2000
CCNA2	TOP2A	0.00634273	Co-expression	Alizadeh-Staudt-2000
CCNA2	CHEK1	0.0055287	Co-expression	Alizadeh-Staudt-2000
CDK2	CHEK1	0.00691947	Co-expression	Alizadeh-Staudt-2000
CDK2	CCNA2	0.00479279	Co-expression	Alizadeh-Staudt-2000
CDK1	TOP2A	0.0066453	Co-expression	Alizadeh-Staudt-2000
CDK1	CHEK1	0.00599843	Co-expression	Alizadeh-Staudt-2000
CDK1	CCNA2	0.00431512	Co-expression	Alizadeh-Staudt-2000
CDK1	CDK2	0.005167	Co-expression	Alizadeh-Staudt-2000
CCNG1	FGFR2	0.00910428	Co-expression	Alizadeh-Staudt-2000
CCND1	MMP9	0.00825495	Co-expression	Alizadeh-Staudt-2000
CCNE2	TOP2A	0.00874468	Co-expression	Alizadeh-Staudt-2000
CCNE2	CCNA2	0.00509826	Co-expression	Alizadeh-Staudt-2000
CCNE2	CDK2	0.00706328	Co-expression	Alizadeh-Staudt-2000
CCNE2	CDK1	0.00587576	Co-expression	Alizadeh-Staudt-2000
CHEK1	TOP2A	0.0162505	Co-expression	Roth-Zlotnik-2006
CCNA2	TOP2A	0.0140358	Co-expression	Roth-Zlotnik-2006
CDK1	TOP2A	0.0173075	Co-expression	Roth-Zlotnik-2006
CDK1	CCNA2	0.0188784	Co-expression	Roth-Zlotnik-2006
CCNG1	RPL11	0.00243993	Co-expression	Roth-Zlotnik-2006
CCNE2	MDM2	0.011668	Co-expression	Roth-Zlotnik-2006
FGFR1	PTPN1	0.00744027	Co-expression	Innocenti-Brown-2011
CHEK1	TOP2A	0.00639569	Co-expression	Innocenti-Brown-2011
CCNA2	TOP2A	0.00653631	Co-expression	Innocenti-Brown-2011
CCNA2	CHEK1	0.00711539	Co-expression	Innocenti-Brown-2011
CCNE1	CHEK1	0.0148341	Co-expression	Innocenti-Brown-2011
CDK1	TOP2A	0.00733133	Co-expression	Innocenti-Brown-2011
CDK1	CCNA2	0.00718603	Co-expression	Innocenti-Brown-2011
CCNE2	CHEK1	0.0163181	Co-expression	Innocenti-Brown-2011
CCNE2	CCNA2	0.00846047	Co-expression	Innocenti-Brown-2011
CCNE2	CCNE1	0.0157344	Co-expression	Innocenti-Brown-2011
MMP9	FGFR2	0.00796355	Co-expression	Smirnov-Cheung-2009
CCNA2	TOP2A	0.00938609	Co-expression	Smirnov-Cheung-2009
CCNA2	CHEK1	0.00790563	Co-expression	Smirnov-Cheung-2009
CDK1	CHEK1	0.00703059	Co-expression	Smirnov-Cheung-2009
CDK1	CCNA2	0.0139913	Co-expression	Smirnov-Cheung-2009
CDK1	CDK2	0.0185054	Co-expression	Smirnov-Cheung-2009
CCNG1	MDM2	0.00737763	Co-expression	Smirnov-Cheung-2009
CCNE2	CHEK1	0.00815754	Co-expression	Smirnov-Cheung-2009
CDKN1A	MDM2	0.0132149	Co-expression	Smirnov-Cheung-2009
CDKN1A	CCNG1	0.00476621	Co-expression	Smirnov-Cheung-2009
MMP9	FGFR2	0.00752168	Co-expression	Boldrick-Relman-2002
CCNA2	TOP2A	0.0145106	Co-expression	Boldrick-Relman-2002
CDK1	CHEK1	0.00997094	Co-expression	Boldrick-Relman-2002
CDK1	CDK2	0.00804258	Co-expression	Boldrick-Relman-2002
CCNA1	CCNA2	0.00927311	Co-expression	Boldrick-Relman-2002
CCND1	TOP2A	0.0199094	Co-expression	Boldrick-Relman-2002
CCNE2	TOP2A	0.0176861	Co-expression	Boldrick-Relman-2002
CCNE2	CCNA2	0.0107916	Co-expression	Boldrick-Relman-2002
CHEK1	TOP2A	0.00785445	Co-expression	Rosenwald-Staudt-2001
CCNA2	TOP2A	0.00634975	Co-expression	Rosenwald-Staudt-2001
CCNA2	CHEK1	0.00461726	Co-expression	Rosenwald-Staudt-2001
CDK2	CHEK1	0.00630783	Co-expression	Rosenwald-Staudt-2001
CDK1	TOP2A	0.00700214	Co-expression	Rosenwald-Staudt-2001
CDK1	CHEK1	0.00528128	Co-expression	Rosenwald-Staudt-2001
CDK1	CCNA2	0.00410769	Co-expression	Rosenwald-Staudt-2001
CDK1	CDK2	0.00478084	Co-expression	Rosenwald-Staudt-2001
CCNG1	CCNA2	0.00842493	Co-expression	Rosenwald-Staudt-2001
CCNG1	CDK1	0.00920131	Co-expression	Rosenwald-Staudt-2001
CCND1	MMP9	0.00621692	Co-expression	Rosenwald-Staudt-2001
CCNE2	CHEK1	0.00708112	Co-expression	Rosenwald-Staudt-2001
CCNE2	CCNA2	0.0056896	Co-expression	Rosenwald-Staudt-2001
CCNE2	CDK1	0.00626475	Co-expression	Rosenwald-Staudt-2001
CDKN1A	CDK2	0.00826089	Co-expression	Rosenwald-Staudt-2001
CHEK1	TOP2A	0.00484471	Co-expression	Burington-Shaughnessy-2008
CCNA2	TOP2A	0.00470964	Co-expression	Burington-Shaughnessy-2008
CCNA2	CHEK1	0.00577943	Co-expression	Burington-Shaughnessy-2008
CDK2	TOP2A	0.00840563	Co-expression	Burington-Shaughnessy-2008
CDK1	TOP2A	0.00560265	Co-expression	Burington-Shaughnessy-2008
CDK1	CCNA2	0.00634627	Co-expression	Burington-Shaughnessy-2008
CDK1	CDK2	0.0107996	Co-expression	Burington-Shaughnessy-2008
ANOS1	FGFR2	0.0131655	Co-expression	Burington-Shaughnessy-2008
CCNA1	EPOR	0.0230492	Co-expression	Burington-Shaughnessy-2008
CCNE2	TOP2A	0.00696469	Co-expression	Burington-Shaughnessy-2008
CCNE2	CCNA2	0.00717972	Co-expression	Burington-Shaughnessy-2008
CCNE2	CDK1	0.00890254	Co-expression	Burington-Shaughnessy-2008
CCNE2	ANOS1	0.0143664	Co-expression	Burington-Shaughnessy-2008
FGFR1	MMP9	0.0135458	Co-expression	Rieger-Chu-2004
CCNA2	TOP2A	0.00959986	Co-expression	Rieger-Chu-2004
CDK1	TOP2A	0.0153251	Co-expression	Rieger-Chu-2004
CDK1	CCNA2	0.0148324	Co-expression	Rieger-Chu-2004
ANOS1	MMP9	0.00868876	Co-expression	Rieger-Chu-2004
CDKN1A	MDM2	0.00950215	Co-expression	Rieger-Chu-2004
CDKN1A	CCNG1	0.00887115	Co-expression	Rieger-Chu-2004
CHEK1	TOP2A	0.00787188	Co-expression	Perou-Botstein-2000
CCNA2	TOP2A	0.0062435	Co-expression	Perou-Botstein-2000
CCNA2	CHEK1	0.0053054	Co-expression	Perou-Botstein-2000
CCNE1	TPI1	0.00789505	Co-expression	Perou-Botstein-2000
CCNE1	CCNA2	0.00566784	Co-expression	Perou-Botstein-2000
CDK1	TPI1	0.00402239	Co-expression	Perou-Botstein-2000
CDK1	TOP2A	0.0053912	Co-expression	Perou-Botstein-2000
CDK1	CHEK1	0.00457122	Co-expression	Perou-Botstein-2000
CDK1	CCNA2	0.00404066	Co-expression	Perou-Botstein-2000
CDK1	CCNE1	0.00543969	Co-expression	Perou-Botstein-2000
CUL1	TPI1	0.0108385	Co-expression	Perou-Botstein-2000
CUL1	CCNE1	0.014162	Co-expression	Perou-Botstein-2000
CDKN1A	MDM2	0.0149635	Co-expression	Perou-Botstein-2000
CCNA2	TOP2A	0.016572	Co-expression	Ramaswamy-Golub-2001
CDK1	CCNA2	0.0283164	Co-expression	Ramaswamy-Golub-2001
RPL11	CDK2	0.00823907	Co-expression	Ramaswamy-Golub-2001
CUL1	CUL4A	0.019264	Co-expression	Ramaswamy-Golub-2001
CCNG1	RPL11	0.00859089	Co-expression	Ramaswamy-Golub-2001
CCNE2	CCNA2	0.019684	Co-expression	Ramaswamy-Golub-2001
CCNE2	CDK1	0.0204588	Co-expression	Ramaswamy-Golub-2001
PTPN1	MMP9	0.00788961	Co-expression	Wu-Garvey-2007
CCNA1	IL8	0.0116984	Co-expression	Wu-Garvey-2007
CCNA1	TOP2A	0.0120396	Co-expression	Wu-Garvey-2007
CCNA1	CCNE1	0.00554028	Co-expression	Wu-Garvey-2007
CCNE2	TOP2A	0.0227898	Co-expression	Wu-Garvey-2007
CCNA2	TOP2A	0.00419321	Co-expression	Dobbin-Giordano-2005
CCNA2	CHEK1	0.00739309	Co-expression	Dobbin-Giordano-2005
CDK1	TOP2A	0.00316098	Co-expression	Dobbin-Giordano-2005
CDK1	CHEK1	0.00527675	Co-expression	Dobbin-Giordano-2005
CDK1	CCNA2	0.00495957	Co-expression	Dobbin-Giordano-2005
CDK1	CDK2	0.0101035	Co-expression	Dobbin-Giordano-2005
CCNE2	CDK1	0.00683926	Co-expression	Dobbin-Giordano-2005
CDKN1A	MMP9	0.0155863	Co-expression	Dobbin-Giordano-2005
CCNA2	TOP2A	0.00703335	Co-expression	Chen-Brown-2002
CDK1	TOP2A	0.00394256	Co-expression	Chen-Brown-2002
CDK1	CCNA2	0.00478113	Co-expression	Chen-Brown-2002
CDK1	CCNE1	0.00616056	Co-expression	Chen-Brown-2002
CCNE2	CDK1	0.003985	Co-expression	Chen-Brown-2002
CCNA2	TOP2A	0.00965289	Co-expression	Wang-Maris-2006
CDK1	TOP2A	0.00809681	Co-expression	Wang-Maris-2006
CDK1	CCNA2	0.00819334	Co-expression	Wang-Maris-2006
CCNE2	TOP2A	0.0135437	Co-expression	Wang-Maris-2006
CCNE2	CCNA2	0.0125637	Co-expression	Wang-Maris-2006
CCNE2	CDK1	0.0110737	Co-expression	Wang-Maris-2006
CCNA2	TOP2A	0.00620411	Co-expression	Wang-Cheung-2015
CDK1	TOP2A	0.00705652	Co-expression	Wang-Cheung-2015
CDK1	CCNA2	0.00754391	Co-expression	Wang-Cheung-2015
CCNE2	CDK2	0.0204811	Co-expression	Wang-Cheung-2015
NOX4	ANOS1	0.0046113	Co-expression	Wang-Cheung-2015
DUSP6	DUSP3	0.00899561	Co-expression	Boldrick-Relman-2002
PTPN7	DUSP6	0.00600864	Co-expression	Boldrick-Relman-2002
MMP1	MMP3	0.00484284	Co-expression	Boldrick-Relman-2002
MMP1	DUSP6	0.00689644	Co-expression	Boldrick-Relman-2002
XDH	PTPN7	0.00360829	Co-expression	Boldrick-Relman-2002
CCNE1	PTPN7	0.00648262	Co-expression	Boldrick-Relman-2002
PPP3CA	DUSP3	0.00779876	Co-expression	Boldrick-Relman-2002
PPP3CA	DUSP6	0.0136671	Co-expression	Boldrick-Relman-2002
PPP3CA	XDH	0.00837319	Co-expression	Boldrick-Relman-2002
MAPK8	DUSP3	0.00984415	Co-expression	Boldrick-Relman-2002
MAPK8	PLK4	0.0154146	Co-expression	Boldrick-Relman-2002
MAPK8	PTPN7	0.00618702	Co-expression	Boldrick-Relman-2002
MAPK8	XDH	0.0116907	Co-expression	Boldrick-Relman-2002
AURKB	PLK4	0.0123665	Co-expression	Boldrick-Relman-2002
AURKB	PTPN7	0.00428686	Co-expression	Boldrick-Relman-2002
PIK3R1	ATM	0.00900518	Co-expression	Boldrick-Relman-2002
FYN	PIK3R1	0.0119178	Co-expression	Boldrick-Relman-2002
PTPRC	ATM	0.00399257	Co-expression	Boldrick-Relman-2002
PTPRC	PDPK1	0.00579864	Co-expression	Boldrick-Relman-2002
PTPRC	PIK3R1	0.00939929	Co-expression	Boldrick-Relman-2002
PTPRC	FYN	0.00402243	Co-expression	Boldrick-Relman-2002
PLK1	PTPN7	0.00238848	Co-expression	Boldrick-Relman-2002
PLK1	MMP1	0.00275363	Co-expression	Boldrick-Relman-2002
GAB1	PTPN7	0.00517409	Co-expression	Boldrick-Relman-2002
GAB1	MAPK8	0.0171492	Co-expression	Boldrick-Relman-2002
TIMP1	DUSP6	0.0103827	Co-expression	Boldrick-Relman-2002
TIMP1	PPP3CA	0.00753826	Co-expression	Boldrick-Relman-2002
NR4A1	PPP3CA	0.0124898	Co-expression	Boldrick-Relman-2002
NR4A1	MAPK8	0.0175358	Co-expression	Boldrick-Relman-2002
RARA	MAPK8	0.0179862	Co-expression	Boldrick-Relman-2002
SOCS3	EGFR	0.0194853	Co-expression	Boldrick-Relman-2002
CRK	PLK4	0.022753	Co-expression	Boldrick-Relman-2002
CRK	MAPK8	0.0187332	Co-expression	Boldrick-Relman-2002
AKR1B1	IDH1	0.00955604	Co-expression	Bild-Nevins-2006 B
MYLK	DUSP6	0.0117979	Co-expression	Bild-Nevins-2006 B
MMP1	MMP3	0.0347168	Co-expression	Bild-Nevins-2006 B
XDH	PLG	0.00414336	Co-expression	Bild-Nevins-2006 B
CCNE1	PLK4	0.0269727	Co-expression	Bild-Nevins-2006 B
PPP3CA	XDH	0.00662704	Co-expression	Bild-Nevins-2006 B
RAC1	IDH1	0.0165657	Co-expression	Bild-Nevins-2006 B
RAC1	MAPK9	0.0174403	Co-expression	Bild-Nevins-2006 B
PIK3R1	MYLK	0.0121864	Co-expression	Bild-Nevins-2006 B
FYN	PTPN7	0.0115575	Co-expression	Bild-Nevins-2006 B
PTPRC	PTPN7	0.00589147	Co-expression	Bild-Nevins-2006 B
PTPRC	FYN	0.0141744	Co-expression	Bild-Nevins-2006 B
PLK1	CCNE1	0.0164233	Co-expression	Bild-Nevins-2006 B
PLK1	AURKB	0.00948211	Co-expression	Bild-Nevins-2006 B
ZAP70	PTPN7	0.0037143	Co-expression	Bild-Nevins-2006 B
ZAP70	ATM	0.00723476	Co-expression	Bild-Nevins-2006 B
ZAP70	FYN	0.00913725	Co-expression	Bild-Nevins-2006 B
KIT	EGFR	0.0169067	Co-expression	Bild-Nevins-2006 B
RARA	RXRA	0.0123417	Co-expression	Bild-Nevins-2006 B
RARA	GRB2	0.0128098	Co-expression	Bild-Nevins-2006 B
AKR1B1	NPM1	0.0102094	Co-expression	Ramaswamy-Golub-2001
MMP1	MMP3	0.0317596	Co-expression	Ramaswamy-Golub-2001
PPP3CA	ACLY	0.00802985	Co-expression	Ramaswamy-Golub-2001
FYN	PLK4	0.0093819	Co-expression	Ramaswamy-Golub-2001
FYN	PTPN7	0.0110758	Co-expression	Ramaswamy-Golub-2001
PTPRC	PTPN7	0.0127753	Co-expression	Ramaswamy-Golub-2001
PLK1	PLK4	0.00422191	Co-expression	Ramaswamy-Golub-2001
PLK1	PLG	0.0032525	Co-expression	Ramaswamy-Golub-2001
PLK1	ATM	0.00571474	Co-expression	Ramaswamy-Golub-2001
PLK1	MAPK8	0.00336694	Co-expression	Ramaswamy-Golub-2001
PLK1	AKT1	0.00285212	Co-expression	Ramaswamy-Golub-2001
PLK1	FYN	0.00313685	Co-expression	Ramaswamy-Golub-2001
TP53	AKR1B1	0.0152674	Co-expression	Ramaswamy-Golub-2001
EGFR	MMP1	0.0138256	Co-expression	Ramaswamy-Golub-2001
HIPK3	PLK1	0.00584142	Co-expression	Ramaswamy-Golub-2001
IDH2	NPM1	0.0069717	Co-expression	Ramaswamy-Golub-2001
ZAP70	FYN	0.00826774	Co-expression	Ramaswamy-Golub-2001
PIK3R3	PIK3R1	0.0167842	Co-expression	Ramaswamy-Golub-2001
MMP3	PKLR	0.00724699	Co-expression	Wang-Maris-2006
PTPN7	CXCR2	0.0221555	Co-expression	Wang-Maris-2006
PTPN7	PKLR	0.00807975	Co-expression	Wang-Maris-2006
XDH	MMP3	0.0138234	Co-expression	Wang-Maris-2006
PPP3CA	MMP3	0.0237592	Co-expression	Wang-Maris-2006
RAC1	AKR1B1	0.0212103	Co-expression	Wang-Maris-2006
FYN	PIK3R1	0.0206111	Co-expression	Wang-Maris-2006
PLK1	AURKB	0.00554598	Co-expression	Wang-Maris-2006
CDH2	ACLY	0.0211837	Co-expression	Wang-Maris-2006
IDH2	AURKB	0.0066676	Co-expression	Wang-Maris-2006
IDH2	PLK1	0.00693391	Co-expression	Wang-Maris-2006
ZAP70	PTPRC	0.00975564	Co-expression	Wang-Maris-2006
TIMP1	MMP1	0.0120082	Co-expression	Wang-Maris-2006
CRK	RAC1	0.0179932	Co-expression	Wang-Maris-2006
CCNE1	PTPN7	0.0170866	Co-expression	Alizadeh-Staudt-2000
MAPK9	PLK4	0.0109988	Co-expression	Alizadeh-Staudt-2000
AURKB	PLK4	0.00753222	Co-expression	Alizadeh-Staudt-2000
AURKB	PTPN7	0.0107583	Co-expression	Alizadeh-Staudt-2000
PIK3R1	MAPK9	0.0204112	Co-expression	Alizadeh-Staudt-2000
PTPRC	ATM	0.00859627	Co-expression	Alizadeh-Staudt-2000
PTPRC	PDPK1	0.00752268	Co-expression	Alizadeh-Staudt-2000
PLK1	PLK4	0.00606614	Co-expression	Alizadeh-Staudt-2000
PLK1	PTPN7	0.00731277	Co-expression	Alizadeh-Staudt-2000
PLK1	CCNE1	0.00520674	Co-expression	Alizadeh-Staudt-2000
PLK1	AURKB	0.00538622	Co-expression	Alizadeh-Staudt-2000
CDH2	MYLK	0.0115569	Co-expression	Alizadeh-Staudt-2000
GAB1	XDH	0.0101801	Co-expression	Alizadeh-Staudt-2000
TIMP1	MYLK	0.00666923	Co-expression	Alizadeh-Staudt-2000
TIMP1	AOX1	0.00777086	Co-expression	Alizadeh-Staudt-2000
NR4A1	PPP3CA	0.0188484	Co-expression	Alizadeh-Staudt-2000
SOCS3	DUSP3	0.0138371	Co-expression	Alizadeh-Staudt-2000
CRK	PDPK1	0.00937201	Co-expression	Alizadeh-Staudt-2000
ACLY	LDLR	0.0119964	Co-expression	Perou-Botstein-2000
MYLK	DUSP6	0.0132008	Co-expression	Perou-Botstein-2000
AKT1	PLK4	0.0189021	Co-expression	Perou-Botstein-2000
AKT1	RXRA	0.0169155	Co-expression	Perou-Botstein-2000
PLK1	NPM1	0.00298584	Co-expression	Perou-Botstein-2000
PLK1	PLG	0.00581665	Co-expression	Perou-Botstein-2000
PLK1	CCNE1	0.00480839	Co-expression	Perou-Botstein-2000
TP53	PLK1	0.00586274	Co-expression	Perou-Botstein-2000
EGFR	RAC1	0.00935545	Co-expression	Perou-Botstein-2000
IDH2	DUSP6	0.0184774	Co-expression	Perou-Botstein-2000
DUSP8	PLK1	0.00604413	Co-expression	Perou-Botstein-2000
KIT	PIK3R1	0.0143044	Co-expression	Perou-Botstein-2000
RARA	DUSP3	0.0161882	Co-expression	Perou-Botstein-2000
CCNE1	PTPN7	0.0140639	Co-expression	Rosenwald-Staudt-2001
AURKB	PLK4	0.00496812	Co-expression	Rosenwald-Staudt-2001
AURKB	RAC1	0.00536352	Co-expression	Rosenwald-Staudt-2001
PIK3R1	MMP3	0.0227095	Co-expression	Rosenwald-Staudt-2001
AKT1	DUSP3	0.0085777	Co-expression	Rosenwald-Staudt-2001
PTPRC	ATM	0.00608126	Co-expression	Rosenwald-Staudt-2001
PTPRC	PDPK1	0.00795879	Co-expression	Rosenwald-Staudt-2001
PLK1	PLK4	0.0046474	Co-expression	Rosenwald-Staudt-2001
PLK1	CCNE1	0.00533625	Co-expression	Rosenwald-Staudt-2001
PLK1	AURKB	0.00353551	Co-expression	Rosenwald-Staudt-2001
TIMP1	MMP1	0.00925209	Co-expression	Rosenwald-Staudt-2001
TIMP1	AOX1	0.00715913	Co-expression	Rosenwald-Staudt-2001
SOCS3	NR4A1	0.0117313	Co-expression	Rosenwald-Staudt-2001
PLG	PKLR	0.00869384	Co-expression	Chen-Brown-2002
PDPK1	DUSP3	0.0136685	Co-expression	Chen-Brown-2002
RXRA	DUSP3	0.012347	Co-expression	Chen-Brown-2002
PPP3CA	CAT	0.0128293	Co-expression	Chen-Brown-2002
PTPRC	PTPN7	0.0196257	Co-expression	Chen-Brown-2002
PLK1	MMP3	0.010633	Co-expression	Chen-Brown-2002
PIK3R3	PDPK1	0.0169752	Co-expression	Chen-Brown-2002
GAB1	PPP3CA	0.0146477	Co-expression	Chen-Brown-2002
RARA	HIPK3	0.00920863	Co-expression	Chen-Brown-2002
SOCS3	LDLR	0.0116845	Co-expression	Chen-Brown-2002
PLG	PKLR	0.0083628	Co-expression	Roth-Zlotnik-2006
PLG	CAT	0.00957449	Co-expression	Roth-Zlotnik-2006
MAPK9	MAPK8	0.0284957	Co-expression	Roth-Zlotnik-2006
AKT1	DUSP6	0.0184648	Co-expression	Roth-Zlotnik-2006
PLK1	PLK4	0.0140244	Co-expression	Roth-Zlotnik-2006
PLK1	CCNE1	0.0135034	Co-expression	Roth-Zlotnik-2006
AOX1	IDH1	0.0145392	Co-expression	Roth-Zlotnik-2006
AOX1	CAT	0.0150761	Co-expression	Roth-Zlotnik-2006
AOX1	PLG	0.00694087	Co-expression	Roth-Zlotnik-2006
TIMP1	LDLR	0.0110122	Co-expression	Roth-Zlotnik-2006
NR4A1	TIMP1	0.0135713	Co-expression	Roth-Zlotnik-2006
MMP3	AKR1B1	0.00492459	Co-expression	Wang-Cheung-2015
PPP3CA	DUSP6	0.0164099	Co-expression	Wang-Cheung-2015
FYN	ATM	0.0118025	Co-expression	Wang-Cheung-2015
PLK1	PLK4	0.0099974	Co-expression	Wang-Cheung-2015
PLK1	AURKB	0.00698912	Co-expression	Wang-Cheung-2015
TP53	AKR1B1	0.0195973	Co-expression	Wang-Cheung-2015
EGFR	MMP3	0.00752964	Co-expression	Wang-Cheung-2015
PKM	MMP3	0.00606167	Co-expression	Wang-Cheung-2015
IDH2	MYLK	0.0140835	Co-expression	Wang-Cheung-2015
ZAP70	PLG	0.0143178	Co-expression	Wang-Cheung-2015
GRB2	PTPN11	0.0149503	Co-expression	Wang-Cheung-2015
PIK3R3	ACLY	0.0119222	Co-expression	Wang-Cheung-2015
KIT	FYN	0.00649905	Co-expression	Wang-Cheung-2015
TIMP1	RAC1	0.0170596	Co-expression	Wang-Cheung-2015
RIN2	DUSP6	0.012551	Co-expression	Wang-Cheung-2015
RIN2	PPP3CA	0.0183729	Co-expression	Wang-Cheung-2015
CAT	PKLR	0.00395098	Co-expression	Innocenti-Brown-2011
DUSP6	LDLR	0.0180504	Co-expression	Innocenti-Brown-2011
MMP1	MMP3	0.0216818	Co-expression	Innocenti-Brown-2011
PLK1	PLK4	0.0180873	Co-expression	Innocenti-Brown-2011
PLK1	AURKB	0.0174126	Co-expression	Innocenti-Brown-2011
AR	IDH1	0.00269282	Co-expression	Innocenti-Brown-2011
TP53	AKT1	0.0047853	Co-expression	Innocenti-Brown-2011
AOX1	PLG	0.00569999	Co-expression	Innocenti-Brown-2011
ZAP70	PTPN7	0.0136602	Co-expression	Innocenti-Brown-2011
TIMP1	PKM	0.0126042	Co-expression	Innocenti-Brown-2011
CRK	DUSP3	0.00763984	Co-expression	Innocenti-Brown-2011
CRK	AKT1	0.00246104	Co-expression	Innocenti-Brown-2011
CRK	FAM120B	0.00800858	Co-expression	Innocenti-Brown-2011
XDH	PTPN7	0.0145498	Co-expression	Wu-Garvey-2007
AKT1	AKR1B1	0.00791502	Co-expression	Wu-Garvey-2007
AR	CAT	0.0240854	Co-expression	Wu-Garvey-2007
EGFR	PPP3CA	0.0161563	Co-expression	Wu-Garvey-2007
CDH2	MMP3	0.0140075	Co-expression	Wu-Garvey-2007
CDH2	CCNE1	0.01303	Co-expression	Wu-Garvey-2007
IDH2	RXRA	0.00874121	Co-expression	Wu-Garvey-2007
IDH2	AKT1	0.00802208	Co-expression	Wu-Garvey-2007
RARA	NR4A1	0.0152269	Co-expression	Wu-Garvey-2007
DUSP6	LDLR	0.0177887	Co-expression	Noble-Diehl-2008
MMP1	MMP3	0.0166112	Co-expression	Noble-Diehl-2008
PTPRC	ATM	0.00757897	Co-expression	Noble-Diehl-2008
PTPRC	FYN	0.00846379	Co-expression	Noble-Diehl-2008
PLK1	CCNE1	0.0184311	Co-expression	Noble-Diehl-2008
ZAP70	PTPRC	0.00472475	Co-expression	Noble-Diehl-2008
PIK3R3	MMP3	0.0127396	Co-expression	Noble-Diehl-2008
TIMP1	MMP3	0.00548005	Co-expression	Noble-Diehl-2008
TIMP1	MMP1	0.00726299	Co-expression	Noble-Diehl-2008
TIMP1	PKM	0.00950052	Co-expression	Noble-Diehl-2008
TIMP1	PIK3R3	0.00938316	Co-expression	Noble-Diehl-2008
RARA	SRC	0.0079766	Co-expression	Noble-Diehl-2008
AURKB	PLK4	0.0114972	Co-expression	Smirnov-Cheung-2009
AKT1	ACLY	0.00975145	Co-expression	Smirnov-Cheung-2009
AKT1	SRC	0.0110913	Co-expression	Smirnov-Cheung-2009
PLK1	ATM	0.00971247	Co-expression	Smirnov-Cheung-2009
PLK1	AURKB	0.00600102	Co-expression	Smirnov-Cheung-2009
PLK1	PTPRC	0.00655103	Co-expression	Smirnov-Cheung-2009
EGFR	XDH	0.00499	Co-expression	Smirnov-Cheung-2009
AOX1	XDH	0.00350242	Co-expression	Smirnov-Cheung-2009
MMP1	MMP3	0.00713389	Co-expression	Dobbin-Giordano-2005
XDH	CXCR2	0.0103307	Co-expression	Dobbin-Giordano-2005
RXRA	PLG	0.00725425	Co-expression	Dobbin-Giordano-2005
AURKB	ACLY	0.00908554	Co-expression	Dobbin-Giordano-2005
PIK3R1	MYLK	0.0043372	Co-expression	Dobbin-Giordano-2005
PLK1	ACLY	0.0118914	Co-expression	Dobbin-Giordano-2005
PLK1	AURKB	0.00434868	Co-expression	Dobbin-Giordano-2005
EGFR	XDH	0.008577	Co-expression	Dobbin-Giordano-2005
CDH2	AKR1B1	0.012272	Co-expression	Dobbin-Giordano-2005
PKM	PLK1	0.00796658	Co-expression	Dobbin-Giordano-2005
AOX1	IDH1	0.00977713	Co-expression	Dobbin-Giordano-2005
GRB2	PTPRC	0.00857846	Co-expression	Dobbin-Giordano-2005
KIT	MAPK8	0.0101582	Co-expression	Dobbin-Giordano-2005
MAPK9	NPM1	0.0157429	Co-expression	Perou-Botstein-1999
HIPK3	PPP3CA	0.0118095	Co-expression	Perou-Botstein-1999
KIT	IGF1R	0.017119	Co-expression	Perou-Botstein-1999
CRK	ATM	0.0167734	Co-expression	Perou-Botstein-1999
ACLY	LDLR	0.00856839	Co-expression	Rieger-Chu-2004
PTPN11	ACLY	0.009171	Co-expression	Rieger-Chu-2004
AKT1	MAPK9	0.0119661	Co-expression	Rieger-Chu-2004
PLK1	AURKB	0.00858469	Co-expression	Rieger-Chu-2004
HIPK3	PIK3R1	0.0125615	Co-expression	Rieger-Chu-2004
GAB1	PIK3R1	0.0105477	Co-expression	Rieger-Chu-2004
TIMP1	DUSP3	0.00946022	Co-expression	Rieger-Chu-2004
TIMP1	SRC	0.0096451	Co-expression	Rieger-Chu-2004
NR4A1	XDH	0.0147899	Co-expression	Rieger-Chu-2004
RARA	AKT1	0.0101321	Co-expression	Rieger-Chu-2004
CAT	IDH1	0.00584814	Co-expression	Bahr-Bowler-2013
DUSP6	CXCR2	0.0140224	Co-expression	Bahr-Bowler-2013
DUSP6	IDH1	0.00462654	Co-expression	Bahr-Bowler-2013
PKM	DUSP3	0.019215	Co-expression	Bahr-Bowler-2013
HIPK3	PPP3CA	0.0142839	Co-expression	Bahr-Bowler-2013
IDH2	AKT1	0.00813319	Co-expression	Bahr-Bowler-2013
ZAP70	PTPN7	0.00578369	Co-expression	Bahr-Bowler-2013
RARA	TIMP1	0.0239441	Co-expression	Bahr-Bowler-2013
CRK	IDH1	0.00756898	Co-expression	Bahr-Bowler-2013
CRK	DUSP6	0.0167197	Co-expression	Bahr-Bowler-2013
SERPINE1	CYP1A1	0.00974486	Co-expression	Perou-Botstein-2000
ALDH1A1	PPARG	0.0168665	Co-expression	Perou-Botstein-2000
PTGS2	SERPINE1	0.00585252	Co-expression	Perou-Botstein-2000
TEK	ALDH1A1	0.0107156	Co-expression	Perou-Botstein-2000
GSTP1	SERPINE1	0.00652085	Co-expression	Perou-Botstein-2000
CASP1	AKR1C1	0.0168696	Co-expression	Perou-Botstein-2000
SNCA	SERPINE1	0.00693251	Co-expression	Perou-Botstein-2000
SNCA	PTGS2	0.00994307	Co-expression	Perou-Botstein-2000
SNCA	GSTP1	0.0121437	Co-expression	Perou-Botstein-2000
MAPK1	RECQL	0.0323343	Co-expression	Perou-Botstein-2000
MAPK1	GSTP1	0.0131472	Co-expression	Perou-Botstein-2000
MAPK1	SNCA	0.0152559	Co-expression	Perou-Botstein-2000
CTSD	MCL1	0.0191361	Co-expression	Perou-Botstein-2000
PCNA	FEN1	0.00321676	Co-expression	Perou-Botstein-2000
PCNA	HSPA8	0.00500717	Co-expression	Perou-Botstein-2000
COTL1	PRKCA	0.0223935	Co-expression	Perou-Botstein-2000
COTL1	TTYH3	0.0161211	Co-expression	Perou-Botstein-2000
MAP4	SERPINE1	0.00874699	Co-expression	Perou-Botstein-2000
CDKN2C	PPARG	0.0211019	Co-expression	Perou-Botstein-2000
AKR1C1	UGT1A6	0.00982461	Co-expression	Ramaswamy-Golub-2001
MMP2	SERPINE1	0.0235219	Co-expression	Ramaswamy-Golub-2001
ALDH1A1	MAOB	0.0162991	Co-expression	Ramaswamy-Golub-2001
IMPDH1	SERPINE1	0.0282618	Co-expression	Ramaswamy-Golub-2001
POLA1	ME2	0.00952565	Co-expression	Ramaswamy-Golub-2001
POLA1	KIF11	0.0131848	Co-expression	Ramaswamy-Golub-2001
BLM	FEN1	0.0105834	Co-expression	Ramaswamy-Golub-2001
MCL1	PTGS2	0.0123005	Co-expression	Ramaswamy-Golub-2001
CASP1	ME2	0.0133499	Co-expression	Ramaswamy-Golub-2001
MAPK3	SERPINE1	0.00753988	Co-expression	Ramaswamy-Golub-2001
MAPK3	IMPDH1	0.00586901	Co-expression	Ramaswamy-Golub-2001
CTSD	MMP2	0.0171956	Co-expression	Ramaswamy-Golub-2001
ME1	AKR1C1	0.0151922	Co-expression	Ramaswamy-Golub-2001
PCNA	ME2	0.0132731	Co-expression	Ramaswamy-Golub-2001
PCNA	KIF11	0.0196606	Co-expression	Ramaswamy-Golub-2001
PCNA	POLA1	0.0142429	Co-expression	Ramaswamy-Golub-2001
CRP	PRKCA	0.0162598	Co-expression	Ramaswamy-Golub-2001
IFI35	CASP1	0.0211348	Co-expression	Ramaswamy-Golub-2001
TEK	UGT1A6	0.0160677	Co-expression	Perou-Botstein-1999
PRKCA	UGT1A6	0.0130392	Co-expression	Perou-Botstein-1999
PRKCA	SERPINE1	0.0114151	Co-expression	Perou-Botstein-1999
GSTP1	IMPDH1	0.0160126	Co-expression	Perou-Botstein-1999
SNCA	CYP3A4	0.0135902	Co-expression	Perou-Botstein-1999
MAPK1	P4HB	0.0199659	Co-expression	Perou-Botstein-1999
PIN1	P4HB	0.0133746	Co-expression	Perou-Botstein-1999
CTSD	SERPINE1	0.0125551	Co-expression	Perou-Botstein-1999
P4HA2	GSTP1	0.0119057	Co-expression	Perou-Botstein-1999
COTL1	MAPK1	0.0192029	Co-expression	Perou-Botstein-1999
COTL1	PIN1	0.0107482	Co-expression	Perou-Botstein-1999
CYP3A4	UGT1A6	0.012628	Co-expression	Innocenti-Brown-2011
AKR1C1	UGT1A6	0.0141083	Co-expression	Innocenti-Brown-2011
CYP1A1	CYP1A2	0.0424047	Co-expression	Innocenti-Brown-2011
ALDH1A1	UGT1A6	0.00732794	Co-expression	Innocenti-Brown-2011
ALDH1A1	CYP3A4	0.0100978	Co-expression	Innocenti-Brown-2011
ALDH1A1	AKR1C1	0.00864826	Co-expression	Innocenti-Brown-2011
PTGS2	HSPA1A	0.00892233	Co-expression	Innocenti-Brown-2011
SMAD3	PTGS2	0.00586662	Co-expression	Innocenti-Brown-2011
GSTP1	ERBB2	0.00729346	Co-expression	Innocenti-Brown-2011
MCL1	SERPINE1	0.0124562	Co-expression	Innocenti-Brown-2011
CASP1	HPGDS	0.00937758	Co-expression	Innocenti-Brown-2011
GSK3B	PRKCA	0.0151227	Co-expression	Innocenti-Brown-2011
HSPA8	HSPA1A	0.0252939	Co-expression	Innocenti-Brown-2011
CTSD	MAPK3	0.0104636	Co-expression	Innocenti-Brown-2011
ME1	UGT1A6	0.0111947	Co-expression	Innocenti-Brown-2011
ME1	AKR1C1	0.024289	Co-expression	Innocenti-Brown-2011
PCNA	POLB	0.0158542	Co-expression	Innocenti-Brown-2011
PFKFB1	CYP1A2	0.00834301	Co-expression	Innocenti-Brown-2011
PFKFB1	MAOB	0.00569487	Co-expression	Innocenti-Brown-2011
PFKFB1	CYP1A1	0.0095656	Co-expression	Innocenti-Brown-2011
CRP	PLA2G2A	0.0107503	Co-expression	Innocenti-Brown-2011
PFKM	GSTP1	0.00580647	Co-expression	Innocenti-Brown-2011
KCNC1	CPXM1	0.0145329	Co-expression	Innocenti-Brown-2011
IFI35	PIN1	0.0108256	Co-expression	Innocenti-Brown-2011
MAP4	EIF4G1	0.0100592	Co-expression	Innocenti-Brown-2011
PPARG	MAPT	0.0130593	Co-expression	Wang-Cheung-2015
BLM	FEN1	0.0103582	Co-expression	Wang-Cheung-2015
MCL1	SERPINE1	0.00428237	Co-expression	Wang-Cheung-2015
MCL1	PTGS2	0.0219329	Co-expression	Wang-Cheung-2015
P4HB	GSTP1	0.0167377	Co-expression	Wang-Cheung-2015
GAPDH	GSTP1	0.00937005	Co-expression	Wang-Cheung-2015
GAPDH	P4HB	0.014343	Co-expression	Wang-Cheung-2015
CDK6	SERPINE1	0.00364035	Co-expression	Wang-Cheung-2015
GSK3B	P4HB	0.00965748	Co-expression	Wang-Cheung-2015
MAPK3	CYP3A4	0.00696617	Co-expression	Wang-Cheung-2015
CTSD	MMP2	0.0195465	Co-expression	Wang-Cheung-2015
PCNA	POLA1	0.00822842	Co-expression	Wang-Cheung-2015
PCNA	FEN1	0.005419	Co-expression	Wang-Cheung-2015
PCNA	BLM	0.0118534	Co-expression	Wang-Cheung-2015
GAPDHS	CDK6	0.0143357	Co-expression	Wang-Cheung-2015
CDKN2C	PFKM	0.00439288	Co-expression	Wang-Cheung-2015
ALB	AKR1C1	0.0198071	Co-expression	Mallon-McKay-2013
PPARG	PLIN1	0.0166899	Co-expression	Mallon-McKay-2013
ALDH1A1	MAOB	0.0160246	Co-expression	Mallon-McKay-2013
PLA2G2A	CYP3A4	0.0201498	Co-expression	Mallon-McKay-2013
FEN1	KIF11	0.0170038	Co-expression	Mallon-McKay-2013
CDK6	SMAD3	0.0134797	Co-expression	Mallon-McKay-2013
HTT	EIF4G1	0.0181172	Co-expression	Mallon-McKay-2013
CTSD	BAG1	0.0127934	Co-expression	Mallon-McKay-2013
PCNA	KIF11	0.0134925	Co-expression	Mallon-McKay-2013
PCNA	FEN1	0.0069077	Co-expression	Mallon-McKay-2013
PFKFB1	PLIN1	0.017256	Co-expression	Mallon-McKay-2013
CRP	CYP3A4	0.0107893	Co-expression	Mallon-McKay-2013
CRP	PLA2G2A	0.0107256	Co-expression	Mallon-McKay-2013
COTL1	TTYH3	0.0149137	Co-expression	Mallon-McKay-2013
MAP4	EIF4G1	0.0129283	Co-expression	Mallon-McKay-2013
MAP4	PFKM	0.0120935	Co-expression	Mallon-McKay-2013
ME3	COMT	0.0210448	Co-expression	Rieger-Chu-2004
ALDH1A1	ERBB2	0.0227311	Co-expression	Rieger-Chu-2004
PLA2G2A	MMP2	0.0175375	Co-expression	Rieger-Chu-2004
PRKACB	PPARG	0.00904491	Co-expression	Rieger-Chu-2004
POLA1	IMPDH1	0.00495888	Co-expression	Rieger-Chu-2004
FEN1	POLA1	0.003466	Co-expression	Rieger-Chu-2004
CASP1	POLB	0.00770618	Co-expression	Rieger-Chu-2004
CDK6	PRKACB	0.0113412	Co-expression	Rieger-Chu-2004
HSPA8	GAPDH	0.0191952	Co-expression	Rieger-Chu-2004
ID2	PPARG	0.00937911	Co-expression	Rieger-Chu-2004
ID2	CDK6	0.0111655	Co-expression	Rieger-Chu-2004
ME1	PRKACB	0.0115636	Co-expression	Rieger-Chu-2004
ME1	ID2	0.00896455	Co-expression	Rieger-Chu-2004
PCNA	BAG1	0.0085054	Co-expression	Rieger-Chu-2004
PFKFB1	SNCA	0.0236099	Co-expression	Rieger-Chu-2004
HPGDS	UGT1A6	0.0133408	Co-expression	Noble-Diehl-2008
PRKACB	PPARG	0.00755901	Co-expression	Noble-Diehl-2008
SMAD3	CYP3A4	0.0195965	Co-expression	Noble-Diehl-2008
BLM	POLA1	0.0141131	Co-expression	Noble-Diehl-2008
EIF4G1	HSPA1A	0.00599209	Co-expression	Noble-Diehl-2008
CASP1	PLA2G2A	0.00993101	Co-expression	Noble-Diehl-2008
P4HB	PLA2G2A	0.0174749	Co-expression	Noble-Diehl-2008
P4HB	CASP1	0.00995212	Co-expression	Noble-Diehl-2008
CDK6	POLA1	0.0183841	Co-expression	Noble-Diehl-2008
PIN1	EIF4G1	0.00320322	Co-expression	Noble-Diehl-2008
TTYH3	IMPDH1	0.00971028	Co-expression	Noble-Diehl-2008
CRP	MAPT	0.0113281	Co-expression	Noble-Diehl-2008
MAP4	EIF4G1	0.00798602	Co-expression	Noble-Diehl-2008
PRKACB	RECQL	0.00454662	Co-expression	Rosenwald-Staudt-2001
PTGS2	PLIN1	0.0221458	Co-expression	Rosenwald-Staudt-2001
INSR	CYP1A1	0.00835463	Co-expression	Rosenwald-Staudt-2001
PRKCA	INSR	0.010209	Co-expression	Rosenwald-Staudt-2001
GSK3B	MCL1	0.0135865	Co-expression	Rosenwald-Staudt-2001
BAG1	IMPDH1	0.0163583	Co-expression	Rosenwald-Staudt-2001
ID2	CDK6	0.0107455	Co-expression	Rosenwald-Staudt-2001
ME1	ID2	0.0137752	Co-expression	Rosenwald-Staudt-2001
IFI35	CASP1	0.0185142	Co-expression	Rosenwald-Staudt-2001
ALB	PLIN1	0.0257909	Co-expression	Smirnov-Cheung-2009
SMAD3	PTK2	0.00760533	Co-expression	Smirnov-Cheung-2009
IMPDH1	MAPT	0.01581	Co-expression	Smirnov-Cheung-2009
CASP1	AKR1C1	0.0160733	Co-expression	Smirnov-Cheung-2009
MAPK1	ALOX5	0.0217007	Co-expression	Smirnov-Cheung-2009
PIN1	GSTP1	0.0162336	Co-expression	Smirnov-Cheung-2009
ME1	PRKACB	0.0131224	Co-expression	Smirnov-Cheung-2009
PCNA	BAG1	0.0151148	Co-expression	Smirnov-Cheung-2009
PFKM	COMT	0.0124787	Co-expression	Smirnov-Cheung-2009
COTL1	BLM	0.0139245	Co-expression	Smirnov-Cheung-2009
CDKN2C	MAPK1	0.017873	Co-expression	Smirnov-Cheung-2009
ALDH1A1	MAOB	0.00594922	Co-expression	Dobbin-Giordano-2005
SMAD3	PPARG	0.0104435	Co-expression	Dobbin-Giordano-2005
POLA1	KIF11	0.00314593	Co-expression	Dobbin-Giordano-2005
FEN1	KIF11	0.00458439	Co-expression	Dobbin-Giordano-2005
BLM	KIF11	0.00481563	Co-expression	Dobbin-Giordano-2005
BLM	IMPDH1	0.012171	Co-expression	Dobbin-Giordano-2005
CASP1	ALOX5	0.0129319	Co-expression	Dobbin-Giordano-2005
CDK6	SERPINE1	0.0283625	Co-expression	Dobbin-Giordano-2005
MAPK1	GSTP1	0.00846896	Co-expression	Dobbin-Giordano-2005
CTSD	BAG1	0.010304	Co-expression	Dobbin-Giordano-2005
ID2	MAOB	0.00960553	Co-expression	Dobbin-Giordano-2005
ID2	ALDH1A1	0.00819384	Co-expression	Dobbin-Giordano-2005
PCNA	KIF11	0.00448991	Co-expression	Dobbin-Giordano-2005
PCNA	BLM	0.00726347	Co-expression	Dobbin-Giordano-2005
CRP	CYP1A2	0.00995655	Co-expression	Dobbin-Giordano-2005
CRP	CYP1A1	0.00609372	Co-expression	Dobbin-Giordano-2005
COTL1	IMPDH1	0.0150009	Co-expression	Dobbin-Giordano-2005
CDKN2C	POLA1	0.0055866	Co-expression	Dobbin-Giordano-2005
CDKN2C	PIN1	0.00814586	Co-expression	Dobbin-Giordano-2005
GSTP1	COMT	0.00879997	Co-expression	Bahr-Bowler-2013
CASP1	ME2	0.0149498	Co-expression	Bahr-Bowler-2013
GAPDH	COMT	0.0107425	Co-expression	Bahr-Bowler-2013
CDK6	PRKCA	0.0151748	Co-expression	Bahr-Bowler-2013
BAG1	GSTP1	0.0132136	Co-expression	Bahr-Bowler-2013
CTSD	COMT	0.00876219	Co-expression	Bahr-Bowler-2013
CTSD	GAPDH	0.0130864	Co-expression	Bahr-Bowler-2013
COTL1	TTYH3	0.00941411	Co-expression	Bahr-Bowler-2013
PTGS2	SERPINE1	0.0131679	Co-expression	Wang-Maris-2006
FEN1	KIF11	0.00469648	Co-expression	Wang-Maris-2006
FEN1	POLA1	0.00677436	Co-expression	Wang-Maris-2006
BLM	KIF11	0.00725218	Co-expression	Wang-Maris-2006
BLM	FEN1	0.00772653	Co-expression	Wang-Maris-2006
MCL1	SERPINE1	0.0156689	Co-expression	Wang-Maris-2006
MCL1	PTGS2	0.0117023	Co-expression	Wang-Maris-2006
MAPK1	MAPT	0.00977844	Co-expression	Wang-Maris-2006
PIN1	IMPDH1	0.0159449	Co-expression	Wang-Maris-2006
PIN1	GSK3B	0.0155538	Co-expression	Wang-Maris-2006
CTSD	ALOX5	0.0170467	Co-expression	Wang-Maris-2006
CTSD	P4HB	0.0142329	Co-expression	Wang-Maris-2006
PCNA	KIF11	0.00517787	Co-expression	Wang-Maris-2006
PCNA	FEN1	0.00548328	Co-expression	Wang-Maris-2006
PTK2	PPARG	0.00963547	Co-expression	Chen-Brown-2002
ALDH1A1	AKR1C1	0.0105734	Co-expression	Chen-Brown-2002
FEN1	POLA1	0.00370043	Co-expression	Chen-Brown-2002
GSTP1	MMP2	0.0096395	Co-expression	Chen-Brown-2002
MCL1	SERPINE1	0.0104548	Co-expression	Chen-Brown-2002
CASP1	AKR1C1	0.01077	Co-expression	Chen-Brown-2002
CASP1	ALOX5	0.00999953	Co-expression	Chen-Brown-2002
PCNA	IMPDH1	0.00446122	Co-expression	Chen-Brown-2002
PCNA	POLA1	0.00722149	Co-expression	Chen-Brown-2002
PCNA	FEN1	0.00322466	Co-expression	Chen-Brown-2002
TTYH3	IMPDH1	0.0076491	Co-expression	Chen-Brown-2002
MAP4	IMPDH1	0.00748148	Co-expression	Chen-Brown-2002
MAP4	P4HB	0.0145941	Co-expression	Chen-Brown-2002
MAP4	TTYH3	0.0131838	Co-expression	Chen-Brown-2002
CDKN2C	FEN1	0.00481584	Co-expression	Chen-Brown-2002
CDKN2C	PCNA	0.00821124	Co-expression	Chen-Brown-2002
CYP1A2	CYP3A4	0.0171925	Co-expression	Roth-Zlotnik-2006
AKR1C1	PLIN1	0.0105032	Co-expression	Roth-Zlotnik-2006
PPARG	PLIN1	0.00727883	Co-expression	Roth-Zlotnik-2006
PTGS2	SERPINE1	0.017611	Co-expression	Roth-Zlotnik-2006
FEN1	KIF11	0.0119661	Co-expression	Roth-Zlotnik-2006
GSTP1	EIF4G1	0.0072752	Co-expression	Roth-Zlotnik-2006
CDK6	KIF11	0.00923377	Co-expression	Roth-Zlotnik-2006
PIN1	MAPK3	0.00710602	Co-expression	Roth-Zlotnik-2006
BAG1	GSTP1	0.00880456	Co-expression	Roth-Zlotnik-2006
PCNA	KIF11	0.00596011	Co-expression	Roth-Zlotnik-2006
PCNA	CDK6	0.00913512	Co-expression	Roth-Zlotnik-2006
COMTD1	ERBB2	0.0145977	Co-expression	Roth-Zlotnik-2006
COMTD1	GSTP1	0.0050445	Co-expression	Roth-Zlotnik-2006
PFKM	GAPDH	0.00807253	Co-expression	Roth-Zlotnik-2006
CDKN2C	PLIN1	0.0102598	Co-expression	Roth-Zlotnik-2006
CDKN2C	PPARG	0.0105128	Co-expression	Roth-Zlotnik-2006
PRKACB	RECQL	0.00913962	Co-expression	Boldrick-Relman-2002
MCL1	PTGS2	0.0162533	Co-expression	Boldrick-Relman-2002
CDK6	EIF4G1	0.00963645	Co-expression	Boldrick-Relman-2002
ID2	PTGS2	0.0129847	Co-expression	Boldrick-Relman-2002
ID2	MCL1	0.011766	Co-expression	Boldrick-Relman-2002
IFI35	CASP1	0.00648631	Co-expression	Boldrick-Relman-2002
IFI35	ME1	0.00678736	Co-expression	Boldrick-Relman-2002
PLIN1	DRD2	0.00254453	Co-expression	Burington-Shaughnessy-2008
CYP1A1	PLIN1	0.0044135	Co-expression	Burington-Shaughnessy-2008
PLA2G2A	PLIN1	0.00380079	Co-expression	Burington-Shaughnessy-2008
TEK	HPGDS	0.00536869	Co-expression	Burington-Shaughnessy-2008
POLA1	KIF11	0.00346335	Co-expression	Burington-Shaughnessy-2008
FEN1	KIF11	0.00387164	Co-expression	Burington-Shaughnessy-2008
FEN1	POLA1	0.00463315	Co-expression	Burington-Shaughnessy-2008
BLM	KIF11	0.00647721	Co-expression	Burington-Shaughnessy-2008
EIF4G1	COMT	0.0171238	Co-expression	Burington-Shaughnessy-2008
CASP1	ALDH1A1	0.0139766	Co-expression	Burington-Shaughnessy-2008
CTSD	GSTP1	0.0135105	Co-expression	Burington-Shaughnessy-2008
ID2	CYP1A2	0.0123963	Co-expression	Burington-Shaughnessy-2008
PCNA	RECQL	0.00834114	Co-expression	Burington-Shaughnessy-2008
PCNA	KIF11	0.00504085	Co-expression	Burington-Shaughnessy-2008
PCNA	POLA1	0.0068803	Co-expression	Burington-Shaughnessy-2008
PCNA	FEN1	0.00702609	Co-expression	Burington-Shaughnessy-2008
PFKFB1	MMP2	0.0260956	Co-expression	Burington-Shaughnessy-2008
PFKFB1	POLA1	0.00735977	Co-expression	Burington-Shaughnessy-2008
GAPDHS	PLIN1	0.00144575	Co-expression	Burington-Shaughnessy-2008
PFKM	BAG1	0.0114029	Co-expression	Burington-Shaughnessy-2008
MAP4	EIF4G1	0.0196881	Co-expression	Burington-Shaughnessy-2008
CDKN2C	KIF11	0.00331134	Co-expression	Burington-Shaughnessy-2008
CDKN2C	FEN1	0.00548917	Co-expression	Burington-Shaughnessy-2008
CYP1A2	CYP3A4	0.0117179	Co-expression	Bild-Nevins-2006 B
ERBB2	COMT	0.0162077	Co-expression	Bild-Nevins-2006 B
CYP1A1	CYP1A2	0.0122814	Co-expression	Bild-Nevins-2006 B
FEN1	KIF11	0.00765494	Co-expression	Bild-Nevins-2006 B
BLM	RECQL	0.00987418	Co-expression	Bild-Nevins-2006 B
HTT	ME3	0.0129452	Co-expression	Bild-Nevins-2006 B
BAG1	ME3	0.00940569	Co-expression	Bild-Nevins-2006 B
ME1	ME2	0.0108313	Co-expression	Bild-Nevins-2006 B
PCNA	KIF11	0.00955298	Co-expression	Bild-Nevins-2006 B
PCNA	FEN1	0.012032	Co-expression	Bild-Nevins-2006 B
CRP	CYP1A2	0.00680549	Co-expression	Bild-Nevins-2006 B
CDKN2C	PTGS2	0.024324	Co-expression	Bild-Nevins-2006 B
AKR1C3	CES1	0.0134424	Co-expression	Ramaswamy-Golub-2001
DRD3	TACR1	0.0132167	Co-expression	Ramaswamy-Golub-2001
CHRM2	TACR1	0.00879268	Co-expression	Ramaswamy-Golub-2001
CYP2C19	PTPN5	0.00659309	Co-expression	Ramaswamy-Golub-2001
CYP19A1	TACR1	0.0109125	Co-expression	Ramaswamy-Golub-2001
CYP19A1	CHRM2	0.01218	Co-expression	Ramaswamy-Golub-2001
AGTR2	TACR1	0.0146808	Co-expression	Ramaswamy-Golub-2001
MMP13	HRH1	0.0186679	Co-expression	Ramaswamy-Golub-2001
MMP13	MMP10	0.0159259	Co-expression	Ramaswamy-Golub-2001
ARF1	ARHGAP1	0.00341574	Co-expression	Ramaswamy-Golub-2001
GRM3	CHRM2	0.0107487	Co-expression	Ramaswamy-Golub-2001
CCR5	PPARA	0.0209673	Co-expression	Ramaswamy-Golub-2001
EPHB4	PTPN5	0.00488139	Co-expression	Ramaswamy-Golub-2001
PCK1	PTPN5	0.00430685	Co-expression	Ramaswamy-Golub-2001
MAPK11	TACR1	0.0127967	Co-expression	Ramaswamy-Golub-2001
CYP17A1	TACR1	0.00613579	Co-expression	Ramaswamy-Golub-2001
CYP17A1	ADRA2C	0.00610383	Co-expression	Ramaswamy-Golub-2001
CYP17A1	CHRM2	0.00597403	Co-expression	Ramaswamy-Golub-2001
CYP17A1	CYP19A1	0.00736026	Co-expression	Ramaswamy-Golub-2001
CYP17A1	AGTR2	0.00982795	Co-expression	Ramaswamy-Golub-2001
CYP17A1	MAPK11	0.00797861	Co-expression	Ramaswamy-Golub-2001
CYP2C9	CYP2C19	0.0360329	Co-expression	Ramaswamy-Golub-2001
F2	MAPK10	0.0132666	Co-expression	Ramaswamy-Golub-2001
PRKACA	ARHGAP1	0.00981669	Co-expression	Ramaswamy-Golub-2001
LCK	CXCR1	0.0133073	Co-expression	Ramaswamy-Golub-2001
WAS	ADRB3	0.0070588	Co-expression	Ramaswamy-Golub-2001
WAS	ADORA2A	0.00396485	Co-expression	Ramaswamy-Golub-2001
WAS	BRAF	0.00329732	Co-expression	Ramaswamy-Golub-2001
KDR	APOA2	0.00589366	Co-expression	Ramaswamy-Golub-2001
KDR	BDKRB2	0.00572702	Co-expression	Ramaswamy-Golub-2001
KDR	CNR1	0.00450704	Co-expression	Ramaswamy-Golub-2001
KDR	DRD3	0.00515832	Co-expression	Ramaswamy-Golub-2001
KDR	CYP17A1	0.00240695	Co-expression	Ramaswamy-Golub-2001
KDR	NR1H3	0.00409302	Co-expression	Ramaswamy-Golub-2001
APCS	NR1H3	0.0141662	Co-expression	Ramaswamy-Golub-2001
APCS	KDR	0.00567728	Co-expression	Ramaswamy-Golub-2001
NR3C1	TOP2B	0.0148521	Co-expression	Ramaswamy-Golub-2001
NR3C1	WAS	0.005375	Co-expression	Ramaswamy-Golub-2001
KIT	TBXAS1	0.0147817	Co-expression	Ramaswamy-Golub-2001
PCK2	WAS	0.00452078	Co-expression	Ramaswamy-Golub-2001
UGT1A6	AKR1C3	0.0128038	Co-expression	Ramaswamy-Golub-2001
UGT8	GLP1R	0.0182898	Co-expression	Ramaswamy-Golub-2001
XDH	KDR	0.00557338	Co-expression	Ramaswamy-Golub-2001
RET	POLI	0.01613	Co-expression	Perou-Botstein-2000
ARF1	PPARD	0.0130939	Co-expression	Perou-Botstein-2000
ARF1	UGT2B15	0.0169864	Co-expression	Perou-Botstein-2000
PLA2G5	MMP13	0.016048	Co-expression	Perou-Botstein-2000
CYP2C9	TBXAS1	0.0136705	Co-expression	Perou-Botstein-2000
VLDLR	NR1H4	0.0113801	Co-expression	Perou-Botstein-2000
F2	NR1H4	0.0188168	Co-expression	Perou-Botstein-2000
F2	VLDLR	0.0104211	Co-expression	Perou-Botstein-2000
CTNNA1	EPHB4	0.015184	Co-expression	Perou-Botstein-2000
OPRK1	NR1H4	0.0176113	Co-expression	Perou-Botstein-2000
OPRK1	F2	0.0140238	Co-expression	Perou-Botstein-2000
GNAS	BRAF	0.0190767	Co-expression	Perou-Botstein-2000
F10	TBXAS1	0.0130094	Co-expression	Perou-Botstein-2000
PRKACA	CNR1	0.0117304	Co-expression	Perou-Botstein-2000
MAOA	NFE2L2	0.0144454	Co-expression	Perou-Botstein-2000
LCK	F2	0.0116001	Co-expression	Perou-Botstein-2000
APCS	TBXAS1	0.0151296	Co-expression	Perou-Botstein-2000
NR3C1	NFE2L2	0.0135483	Co-expression	Perou-Botstein-2000
KIT	MMP7	0.0094708	Co-expression	Perou-Botstein-2000
MAPK14	PDHB	0.0101831	Co-expression	Perou-Botstein-2000
ADRB2	NFE2L2	0.0152461	Co-expression	Perou-Botstein-2000
ADRB2	MAOA	0.0141311	Co-expression	Perou-Botstein-2000
ADRB2	MET	0.0137999	Co-expression	Perou-Botstein-2000
PCK2	PCK1	0.023807	Co-expression	Perou-Botstein-2000
UGT2B4	UGT2B7	0.0484222	Co-expression	Perou-Botstein-2000
PGR	CCR4	0.00388282	Co-expression	Wu-Garvey-2007
RET	CCR4	0.0161358	Co-expression	Wu-Garvey-2007
PDE4B	PDE4D	0.0166276	Co-expression	Wu-Garvey-2007
MMP13	HRH1	0.0100822	Co-expression	Wu-Garvey-2007
CCR5	MMP13	0.00977056	Co-expression	Wu-Garvey-2007
PLA2G5	ADRB3	0.00866175	Co-expression	Wu-Garvey-2007
EDNRA	CCR4	0.0111972	Co-expression	Wu-Garvey-2007
SMPD1	ADRA2C	0.0116	Co-expression	Wu-Garvey-2007
CYP2C9	CYP19A1	0.0148546	Co-expression	Wu-Garvey-2007
CYP2C9	FLT1	0.0145753	Co-expression	Wu-Garvey-2007
MAPK10	PGR	0.0076913	Co-expression	Wu-Garvey-2007
CXCR1	FLT1	0.0156651	Co-expression	Wu-Garvey-2007
PTGS1	HSD11B1	0.0140073	Co-expression	Wu-Garvey-2007
MMP7	PGR	0.00635863	Co-expression	Wu-Garvey-2007
MMP7	VDR	0.0295701	Co-expression	Wu-Garvey-2007
OPRK1	BDKRB2	0.0180337	Co-expression	Wu-Garvey-2007
AOX1	CCR4	0.0110654	Co-expression	Wu-Garvey-2007
F10	CYP19A1	0.00738016	Co-expression	Wu-Garvey-2007
F10	ELANE	0.00365842	Co-expression	Wu-Garvey-2007
MET	CYP2C9	0.013162	Co-expression	Wu-Garvey-2007
KDR	PGR	0.00756436	Co-expression	Wu-Garvey-2007
APCS	VDR	0.00868234	Co-expression	Wu-Garvey-2007
APCS	MMP7	0.00805278	Co-expression	Wu-Garvey-2007
KIT	ELANE	0.0145667	Co-expression	Wu-Garvey-2007
KIT	F10	0.0069908	Co-expression	Wu-Garvey-2007
MAPK14	KIF5B	0.0206101	Co-expression	Wu-Garvey-2007
ADRB2	AKR1C3	0.0116954	Co-expression	Wu-Garvey-2007
ADRB2	AOX1	0.00950855	Co-expression	Wu-Garvey-2007
UGT2B7	PGR	0.00725428	Co-expression	Wu-Garvey-2007
UGT8	PCK1	0.0236528	Co-expression	Wu-Garvey-2007
XDH	PRKACG	0.00863508	Co-expression	Wu-Garvey-2007
MAPK11	EPHB4	0.0158192	Co-expression	Rosenwald-Staudt-2001
CYP2A6	FGF1	0.0191647	Co-expression	Rosenwald-Staudt-2001
CYP2C9	NR1H3	0.00491501	Co-expression	Rosenwald-Staudt-2001
MAPK10	MMP13	0.0232112	Co-expression	Rosenwald-Staudt-2001
CTNNA1	EPHB4	0.0184544	Co-expression	Rosenwald-Staudt-2001
HSPA5	IMPDH2	0.0076491	Co-expression	Rosenwald-Staudt-2001
AOX1	CYP2A6	0.0110535	Co-expression	Rosenwald-Staudt-2001
MAOA	FGF1	0.0117809	Co-expression	Rosenwald-Staudt-2001
KDR	PRKACG	0.0127417	Co-expression	Rosenwald-Staudt-2001
KDR	EPHB4	0.0114275	Co-expression	Rosenwald-Staudt-2001
KDR	CTNNA1	0.0109329	Co-expression	Rosenwald-Staudt-2001
KDR	MAOA	0.00847052	Co-expression	Rosenwald-Staudt-2001
NR3C1	TOP2B	0.0197028	Co-expression	Rosenwald-Staudt-2001
KIT	POLI	0.00877814	Co-expression	Rosenwald-Staudt-2001
MAPK14	TOP2B	0.0233915	Co-expression	Rosenwald-Staudt-2001
ADRB2	WAS	0.0170502	Co-expression	Rosenwald-Staudt-2001
XDH	IMPDH2	0.0063818	Co-expression	Rosenwald-Staudt-2001
NR1H4	AKR1C3	0.0135137	Co-expression	Mallon-McKay-2013
DRD3	UGT2A1	0.00654099	Co-expression	Mallon-McKay-2013
CYP2C19	CYP2D6	0.0149086	Co-expression	Mallon-McKay-2013
ESR2	OPRM1	0.0138005	Co-expression	Mallon-McKay-2013
HSD11B1	CES1	0.0132766	Co-expression	Mallon-McKay-2013
EPHB4	SREBF2	0.0150364	Co-expression	Mallon-McKay-2013
PCK1	NR1H4	0.0102055	Co-expression	Mallon-McKay-2013
PCK1	CYP2D6	0.0104765	Co-expression	Mallon-McKay-2013
PCK1	CYP2C19	0.0130092	Co-expression	Mallon-McKay-2013
CYP2A6	CYP2D6	0.0095094	Co-expression	Mallon-McKay-2013
CYP2A6	CYP2C19	0.0116525	Co-expression	Mallon-McKay-2013
CYP2A6	HSD11B1	0.0102692	Co-expression	Mallon-McKay-2013
SMPD1	UGT1A8	0.00579954	Co-expression	Mallon-McKay-2013
CYP2C9	CYP2D6	0.0150637	Co-expression	Mallon-McKay-2013
CYP2C9	CYP2C19	0.0191107	Co-expression	Mallon-McKay-2013
CYP2C9	PCK1	0.0131662	Co-expression	Mallon-McKay-2013
CYP2C9	CYP2A6	0.0117635	Co-expression	Mallon-McKay-2013
MAPK10	GRM3	0.0106431	Co-expression	Mallon-McKay-2013
GABBR1	GLP1R	0.0117066	Co-expression	Mallon-McKay-2013
BRAF	POLI	0.0103624	Co-expression	Mallon-McKay-2013
GNAS	BRAF	0.0135881	Co-expression	Mallon-McKay-2013
AOX1	NR1H4	0.00961398	Co-expression	Mallon-McKay-2013
AOX1	PCK1	0.00878442	Co-expression	Mallon-McKay-2013
AOX1	CYP2A6	0.00742211	Co-expression	Mallon-McKay-2013
F10	APOA2	0.0153289	Co-expression	Mallon-McKay-2013
MAOA	AKR1C3	0.0148016	Co-expression	Mallon-McKay-2013
MET	STS	0.0200815	Co-expression	Mallon-McKay-2013
LCK	PDE4B	0.0199982	Co-expression	Mallon-McKay-2013
WAS	ADRB3	0.00672921	Co-expression	Mallon-McKay-2013
WAS	ELANE	0.0074508	Co-expression	Mallon-McKay-2013
KDR	CNR1	0.0129908	Co-expression	Mallon-McKay-2013
APCS	CES1	0.0089056	Co-expression	Mallon-McKay-2013
APCS	CYP2D6	0.00896565	Co-expression	Mallon-McKay-2013
APCS	CYP2C19	0.0109678	Co-expression	Mallon-McKay-2013
APCS	HSD11B1	0.00966402	Co-expression	Mallon-McKay-2013
APCS	PCK1	0.00761279	Co-expression	Mallon-McKay-2013
APCS	CYP2A6	0.00727532	Co-expression	Mallon-McKay-2013
APCS	CYP2C9	0.011071	Co-expression	Mallon-McKay-2013
APCS	AOX1	0.00701377	Co-expression	Mallon-McKay-2013
UGT1A6	UGT1A8	0.00773434	Co-expression	Mallon-McKay-2013
UGT1A6	NR1H4	0.0139767	Co-expression	Mallon-McKay-2013
UGT2B17	UGT2B15	0.0223158	Co-expression	Mallon-McKay-2013
UGT2B10	NR1H4	0.0153849	Co-expression	Mallon-McKay-2013
UGT2B10	PCK1	0.0118424	Co-expression	Mallon-McKay-2013
UGT2B10	UGT1A6	0.0147804	Co-expression	Mallon-McKay-2013
UGT2B10	UGT2B11	0.0216586	Co-expression	Mallon-McKay-2013
UGT2A3	VDR	0.0114785	Co-expression	Mallon-McKay-2013
UGT2A3	PCK2	0.014841	Co-expression	Mallon-McKay-2013
UGT2B28	UGT2B11	0.0266678	Co-expression	Mallon-McKay-2013
UGT2B28	UGT2B10	0.0239571	Co-expression	Mallon-McKay-2013
UGT3A1	UGT2B11	0.0182006	Co-expression	Mallon-McKay-2013
UGT2B7	NR1H4	0.0131877	Co-expression	Mallon-McKay-2013
UGT2B7	UGT1A6	0.0135978	Co-expression	Mallon-McKay-2013
UGT2B7	UGT2B11	0.0185423	Co-expression	Mallon-McKay-2013
UGT2B7	UGT2B10	0.0197835	Co-expression	Mallon-McKay-2013
UGT2B7	UGT2B28	0.0207664	Co-expression	Mallon-McKay-2013
UGT2B4	CYP2A6	0.0115545	Co-expression	Mallon-McKay-2013
UGT2B4	AOX1	0.0124679	Co-expression	Mallon-McKay-2013
UGT2B4	APCS	0.0109105	Co-expression	Mallon-McKay-2013
UGT8	KIT	0.0202401	Co-expression	Mallon-McKay-2013
ADRB3	TACR1	0.0218797	Co-expression	Rieger-Chu-2004
CYP2D6	PPARA	0.0206226	Co-expression	Rieger-Chu-2004
PDE4B	CNR1	0.00825888	Co-expression	Rieger-Chu-2004
GLP1R	ADRA2C	0.0193176	Co-expression	Rieger-Chu-2004
GRM3	MMP10	0.00934146	Co-expression	Rieger-Chu-2004
GRM3	CYP2C19	0.0104298	Co-expression	Rieger-Chu-2004
GRM3	CYP19A1	0.0136672	Co-expression	Rieger-Chu-2004
GRM3	AGTR2	0.00721903	Co-expression	Rieger-Chu-2004
PCK1	MMP10	0.0205817	Co-expression	Rieger-Chu-2004
MAPK11	GRM3	0.0125092	Co-expression	Rieger-Chu-2004
CYP17A1	TBXAS1	0.0175629	Co-expression	Rieger-Chu-2004
CYP2C9	BDKRB2	0.00695058	Co-expression	Rieger-Chu-2004
CYP2C9	CYP2C19	0.00634315	Co-expression	Rieger-Chu-2004
CYP2C9	CYP19A1	0.00675298	Co-expression	Rieger-Chu-2004
CYP2C9	GRM3	0.00319377	Co-expression	Rieger-Chu-2004
CYP2C9	MAPK11	0.00675672	Co-expression	Rieger-Chu-2004
CYP2C9	CYP2A6	0.00629235	Co-expression	Rieger-Chu-2004
MAPK10	CYP2C9	0.00661659	Co-expression	Rieger-Chu-2004
CXCR1	PRKACG	0.0189399	Co-expression	Rieger-Chu-2004
F2	CYP2A6	0.0243277	Co-expression	Rieger-Chu-2004
MMP7	PDE4B	0.00864444	Co-expression	Rieger-Chu-2004
F10	NFE2L2	0.00747511	Co-expression	Rieger-Chu-2004
APCS	CYP2D6	0.0171189	Co-expression	Rieger-Chu-2004
APCS	CYP2C9	0.00521101	Co-expression	Rieger-Chu-2004
KIT	ELANE	0.012405	Co-expression	Rieger-Chu-2004
MAPK14	TOP2B	0.0160136	Co-expression	Rieger-Chu-2004
UGT2B11	UGT2B15	0.0414569	Co-expression	Rieger-Chu-2004
UGT2B17	UGT2B15	0.0715007	Co-expression	Rieger-Chu-2004
UGT2B17	UGT2B11	0.036	Co-expression	Rieger-Chu-2004
UGT8	KIT	0.0128335	Co-expression	Rieger-Chu-2004
AKR1C3	CES1	0.00563513	Co-expression	Chen-Brown-2002
UGT2B15	APOA2	0.00277743	Co-expression	Chen-Brown-2002
UGT2B15	CES1	0.00475216	Co-expression	Chen-Brown-2002
NR1H4	AKR1C3	0.0094803	Co-expression	Chen-Brown-2002
HSD11B1	APOA2	0.00317879	Co-expression	Chen-Brown-2002
PLA2G5	TBXAS1	0.0129253	Co-expression	Chen-Brown-2002
PCK1	APOA2	0.00203928	Co-expression	Chen-Brown-2002
PCK1	HSD11B1	0.0042904	Co-expression	Chen-Brown-2002
EDNRA	APOA2	0.00283448	Co-expression	Chen-Brown-2002
EDNRA	ADORA2A	0.0108391	Co-expression	Chen-Brown-2002
EDNRA	PCK1	0.00425765	Co-expression	Chen-Brown-2002
NR1H3	PLA2G5	0.00860636	Co-expression	Chen-Brown-2002
CYP2C9	UGT2B15	0.00932723	Co-expression	Chen-Brown-2002
VDR	UGT2B15	0.0100269	Co-expression	Chen-Brown-2002
F2	UGT2B15	0.00360125	Co-expression	Chen-Brown-2002
GABBR1	GRM3	0.012812	Co-expression	Chen-Brown-2002
GABBR1	MAPK10	0.00701186	Co-expression	Chen-Brown-2002
MMP7	TBXAS1	0.0141829	Co-expression	Chen-Brown-2002
F10	ADH5	0.0270628	Co-expression	Chen-Brown-2002
F10	F2	0.00687931	Co-expression	Chen-Brown-2002
PRKACA	PLA2G5	0.0211207	Co-expression	Chen-Brown-2002
MAOA	CES1	0.00533935	Co-expression	Chen-Brown-2002
MAOA	AKR1C3	0.00886783	Co-expression	Chen-Brown-2002
MET	AKR1C3	0.0124005	Co-expression	Chen-Brown-2002
LCK	SREBF2	0.0124648	Co-expression	Chen-Brown-2002
APCS	APOA2	0.00126743	Co-expression	Chen-Brown-2002
APCS	CES1	0.00219425	Co-expression	Chen-Brown-2002
APCS	UGT2B15	0.00283889	Co-expression	Chen-Brown-2002
APCS	NR1H4	0.00292298	Co-expression	Chen-Brown-2002
APCS	PCK1	0.00191543	Co-expression	Chen-Brown-2002
APCS	VDR	0.00445285	Co-expression	Chen-Brown-2002
APCS	F2	0.0017848	Co-expression	Chen-Brown-2002
APCS	F10	0.00472097	Co-expression	Chen-Brown-2002
MAPK14	ARF1	0.0113116	Co-expression	Chen-Brown-2002
ADRB2	HSD11B1	0.00983681	Co-expression	Chen-Brown-2002
PCK2	APOA2	0.00148342	Co-expression	Chen-Brown-2002
PCK2	HSD11B1	0.00313721	Co-expression	Chen-Brown-2002
PCK2	PCK1	0.00217295	Co-expression	Chen-Brown-2002
PCK2	MAOA	0.0036087	Co-expression	Chen-Brown-2002
UGT2B10	PCK1	0.00643954	Co-expression	Chen-Brown-2002
UGT2B7	APOA2	0.00193486	Co-expression	Chen-Brown-2002
UGT2B7	CES1	0.00312283	Co-expression	Chen-Brown-2002
UGT2B7	UGT2B15	0.00476175	Co-expression	Chen-Brown-2002
UGT2B7	NR1H4	0.00438372	Co-expression	Chen-Brown-2002
UGT2B7	F2	0.00252879	Co-expression	Chen-Brown-2002
UGT2B7	F10	0.00650119	Co-expression	Chen-Brown-2002
UGT2B7	APCS	0.00188603	Co-expression	Chen-Brown-2002
UGT2B7	PCK2	0.00199576	Co-expression	Chen-Brown-2002
UGT2B4	APOA2	0.00163828	Co-expression	Chen-Brown-2002
UGT2B4	CES1	0.002771	Co-expression	Chen-Brown-2002
UGT2B4	AKR1C3	0.00379743	Co-expression	Chen-Brown-2002
UGT2B4	UGT2B15	0.00415766	Co-expression	Chen-Brown-2002
UGT2B4	NR1H4	0.00398021	Co-expression	Chen-Brown-2002
UGT2B4	F2	0.00224461	Co-expression	Chen-Brown-2002
UGT2B4	F10	0.00570178	Co-expression	Chen-Brown-2002
UGT2B4	MAOA	0.00423124	Co-expression	Chen-Brown-2002
UGT2B4	APCS	0.00167587	Co-expression	Chen-Brown-2002
UGT2B4	PCK2	0.00169784	Co-expression	Chen-Brown-2002
UGT2B4	UGT2B7	0.00283853	Co-expression	Chen-Brown-2002
XDH	APOA2	0.00414268	Co-expression	Chen-Brown-2002
XDH	PCK1	0.00535802	Co-expression	Chen-Brown-2002
XDH	PCK2	0.00401639	Co-expression	Chen-Brown-2002
XDH	UGT2B4	0.00422659	Co-expression	Chen-Brown-2002
PGR	CCR4	0.0118208	Co-expression	Bild-Nevins-2006 B
PRKACG	TACR1	0.00387199	Co-expression	Bild-Nevins-2006 B
PRKACG	PPARA	0.00445544	Co-expression	Bild-Nevins-2006 B
PRKACG	DRD3	0.00528184	Co-expression	Bild-Nevins-2006 B
FGF1	BDKRB2	0.0140651	Co-expression	Bild-Nevins-2006 B
FLT1	PDE4D	0.0125644	Co-expression	Bild-Nevins-2006 B
GLP1R	PRKACG	0.00330623	Co-expression	Bild-Nevins-2006 B
STS	RET	0.025117	Co-expression	Bild-Nevins-2006 B
GRM3	L3MBTL1	0.0156623	Co-expression	Bild-Nevins-2006 B
EPHB4	SREBF2	0.0164935	Co-expression	Bild-Nevins-2006 B
PLA2G5	AKR1C3	0.0146535	Co-expression	Bild-Nevins-2006 B
PLA2G5	NR1H4	0.0153926	Co-expression	Bild-Nevins-2006 B
PLA2G5	PRKACG	0.0040989	Co-expression	Bild-Nevins-2006 B
EDNRA	MMP13	0.025247	Co-expression	Bild-Nevins-2006 B
CYP17A1	NR1H4	0.0178448	Co-expression	Bild-Nevins-2006 B
NR1H3	HSD11B1	0.0255997	Co-expression	Bild-Nevins-2006 B
MAPK10	AKR1C3	0.0152324	Co-expression	Bild-Nevins-2006 B
VDR	MMP10	0.0266808	Co-expression	Bild-Nevins-2006 B
F2	HNF4A	0.00741093	Co-expression	Bild-Nevins-2006 B
GABBR1	EHMT2	0.00671138	Co-expression	Bild-Nevins-2006 B
MMP7	CNR1	0.00797008	Co-expression	Bild-Nevins-2006 B
KIF5B	RET	0.00667918	Co-expression	Bild-Nevins-2006 B
KIF5B	NFE2L2	0.00416499	Co-expression	Bild-Nevins-2006 B
ELANE	PRKACG	0.00363963	Co-expression	Bild-Nevins-2006 B
TOP2B	KIF5B	0.00902035	Co-expression	Bild-Nevins-2006 B
NR3C1	NFE2L2	0.0108402	Co-expression	Bild-Nevins-2006 B
ADRB2	PDE4D	0.00964974	Co-expression	Bild-Nevins-2006 B
UGT2B11	AKR1C3	0.0099019	Co-expression	Bild-Nevins-2006 B
UGT2B11	UGT2B15	0.0217746	Co-expression	Bild-Nevins-2006 B
UGT2B17	UGT2B15	0.0353961	Co-expression	Bild-Nevins-2006 B
UGT2B17	APCS	0.0146229	Co-expression	Bild-Nevins-2006 B
UGT2B7	MAPK10	0.0208405	Co-expression	Bild-Nevins-2006 B
UGT2B7	UGT2B11	0.0230432	Co-expression	Bild-Nevins-2006 B
UGT8	VLDLR	0.00804566	Co-expression	Bild-Nevins-2006 B
UGT8	MMP7	0.00669996	Co-expression	Bild-Nevins-2006 B
XDH	PPARA	0.0063736	Co-expression	Bild-Nevins-2006 B
XDH	PRKACG	0.00147905	Co-expression	Bild-Nevins-2006 B
XDH	CYP19A1	0.00984201	Co-expression	Bild-Nevins-2006 B
XDH	AGTR2	0.00413926	Co-expression	Bild-Nevins-2006 B
XDH	ESR2	0.00964312	Co-expression	Bild-Nevins-2006 B
XDH	FLT1	0.00910605	Co-expression	Bild-Nevins-2006 B
XDH	CYP2C9	0.00527372	Co-expression	Bild-Nevins-2006 B
XDH	OPRK1	0.00405116	Co-expression	Bild-Nevins-2006 B
MMP10	PPARD	0.0183149	Co-expression	Wang-Cheung-2015
CHRM2	CCR4	0.0115283	Co-expression	Wang-Cheung-2015
CHRM2	PPARA	0.0130386	Co-expression	Wang-Cheung-2015
CYP2D6	TBXAS1	0.0225116	Co-expression	Wang-Cheung-2015
SREBF2	G6PD	0.00774305	Co-expression	Wang-Cheung-2015
GLP1R	PRKACG	0.0157056	Co-expression	Wang-Cheung-2015
GRM3	HSD11B1	0.0130654	Co-expression	Wang-Cheung-2015
CCR5	APOA2	0.024622	Co-expression	Wang-Cheung-2015
SMPD1	G6PD	0.00817996	Co-expression	Wang-Cheung-2015
NFE2L2	ADAM17	0.0107111	Co-expression	Wang-Cheung-2015
VDR	ADRA2C	0.0218957	Co-expression	Wang-Cheung-2015
VLDLR	GSTA1	0.00746595	Co-expression	Wang-Cheung-2015
VLDLR	FGF1	0.0065619	Co-expression	Wang-Cheung-2015
F2	NR1H4	0.00779385	Co-expression	Wang-Cheung-2015
OPRK1	APOA2	0.0172752	Co-expression	Wang-Cheung-2015
OPRK1	TACR1	0.0145374	Co-expression	Wang-Cheung-2015
OPRK1	RET	0.0140304	Co-expression	Wang-Cheung-2015
OPRK1	CCR5	0.0180891	Co-expression	Wang-Cheung-2015
HSPA5	VLDLR	0.0020193	Co-expression	Wang-Cheung-2015
HSPA5	CTNNA1	0.00577819	Co-expression	Wang-Cheung-2015
AOX1	STS	0.0165469	Co-expression	Wang-Cheung-2015
F10	AKR1C3	0.00526324	Co-expression	Wang-Cheung-2015
PCK2	VLDLR	0.0039821	Co-expression	Wang-Cheung-2015
PCK2	HSPA5	0.00286427	Co-expression	Wang-Cheung-2015
UGT2A3	UGT2B15	0.0171775	Co-expression	Wang-Cheung-2015
UGT2A3	F2	0.00665764	Co-expression	Wang-Cheung-2015
EHMT2	SREBF2	0.0202786	Co-expression	Perou-Botstein-1999
PCK1	PPARD	0.0116085	Co-expression	Perou-Botstein-1999
MAPK11	POLI	0.016943	Co-expression	Perou-Botstein-1999
OPRK1	MMP13	0.0175956	Co-expression	Perou-Botstein-1999
F10	SMPD1	0.00680302	Co-expression	Perou-Botstein-1999
PRKACA	KIF5B	0.0124721	Co-expression	Perou-Botstein-1999
KDR	PPARD	0.00960075	Co-expression	Perou-Botstein-1999
KDR	F10	0.00821388	Co-expression	Perou-Botstein-1999
KIT	MMP7	0.0136357	Co-expression	Perou-Botstein-1999
ADRB2	CNR1	0.0156001	Co-expression	Perou-Botstein-1999
UGT2A1	UGT1A8	0.0150327	Co-expression	Noble-Diehl-2008
ADRB3	PTPN5	0.00403718	Co-expression	Noble-Diehl-2008
UGT2B15	UGT2A1	0.0618676	Co-expression	Noble-Diehl-2008
CYP2C19	NR1H4	0.0176246	Co-expression	Noble-Diehl-2008
ADORA2A	PRKACG	0.0139424	Co-expression	Noble-Diehl-2008
FLT1	HRH1	0.0160897	Co-expression	Noble-Diehl-2008
MAPK11	ADRA2C	0.00868873	Co-expression	Noble-Diehl-2008
CYP2A6	ADRB3	0.00493768	Co-expression	Noble-Diehl-2008
CYP17A1	CNR1	0.00589832	Co-expression	Noble-Diehl-2008
SMPD1	ARF1	0.0153257	Co-expression	Noble-Diehl-2008
NR1H3	NR1H4	0.0132563	Co-expression	Noble-Diehl-2008
CYP2C9	NR1H4	0.0122112	Co-expression	Noble-Diehl-2008
CYP2C9	CYP2C19	0.0186575	Co-expression	Noble-Diehl-2008
CYP2C9	NR1H3	0.0114827	Co-expression	Noble-Diehl-2008
VDR	PCK1	0.00658424	Co-expression	Noble-Diehl-2008
F2	APOA2	0.0146372	Co-expression	Noble-Diehl-2008
CTNNA1	ARF1	0.0185407	Co-expression	Noble-Diehl-2008
CTNNA1	SMPD1	0.010079	Co-expression	Noble-Diehl-2008
MMP7	MMP10	0.0125299	Co-expression	Noble-Diehl-2008
BRAF	TACR1	0.0126403	Co-expression	Noble-Diehl-2008
HSPA5	KIF5B	0.00692977	Co-expression	Noble-Diehl-2008
ELANE	ADRB3	0.00106456	Co-expression	Noble-Diehl-2008
PRKACA	ADRB3	0.00661679	Co-expression	Noble-Diehl-2008
MAOA	UGT1A8	0.00706325	Co-expression	Noble-Diehl-2008
MAOA	VDR	0.00336046	Co-expression	Noble-Diehl-2008
MET	CES1	0.00718381	Co-expression	Noble-Diehl-2008
APCS	OPRM1	0.00655363	Co-expression	Noble-Diehl-2008
APCS	PPARD	0.0056129	Co-expression	Noble-Diehl-2008
APCS	HNF4A	0.00432629	Co-expression	Noble-Diehl-2008
APCS	CYP17A1	0.00100824	Co-expression	Noble-Diehl-2008
APCS	PRKACA	0.00769615	Co-expression	Noble-Diehl-2008
ADRB2	ESR2	0.020299	Co-expression	Noble-Diehl-2008
PCK2	NR1H4	0.00742318	Co-expression	Noble-Diehl-2008
UGT1A6	UGT1A8	0.0122557	Co-expression	Noble-Diehl-2008
UGT1A6	UGT2A1	0.0145103	Co-expression	Noble-Diehl-2008
UGT1A6	NR1H4	0.0107668	Co-expression	Noble-Diehl-2008
UGT1A6	CYP2C9	0.00909822	Co-expression	Noble-Diehl-2008
UGT1A6	MAOA	0.00630843	Co-expression	Noble-Diehl-2008
UGT2B11	UGT1A8	0.0158463	Co-expression	Noble-Diehl-2008
UGT2B11	UGT2A1	0.0539708	Co-expression	Noble-Diehl-2008
UGT2B11	UGT2B15	0.0816213	Co-expression	Noble-Diehl-2008
UGT2B11	MAOA	0.00855519	Co-expression	Noble-Diehl-2008
UGT2B17	UGT2A1	0.0595854	Co-expression	Noble-Diehl-2008
UGT2B17	UGT2B15	0.113232	Co-expression	Noble-Diehl-2008
UGT2B17	PCK1	0.0139992	Co-expression	Noble-Diehl-2008
UGT2B17	UGT2B11	0.0799486	Co-expression	Noble-Diehl-2008
UGT2B10	UGT1A8	0.0143267	Co-expression	Noble-Diehl-2008
UGT2B10	UGT2A1	0.0609239	Co-expression	Noble-Diehl-2008
UGT2B10	UGT2B15	0.0921352	Co-expression	Noble-Diehl-2008
UGT2B10	MAOA	0.00804662	Co-expression	Noble-Diehl-2008
UGT2B10	UGT2B11	0.0756649	Co-expression	Noble-Diehl-2008
UGT2B10	UGT2B17	0.0908985	Co-expression	Noble-Diehl-2008
UGT3A2	APCS	0.00308385	Co-expression	Noble-Diehl-2008
UGT2B28	GSTA1	0.0140114	Co-expression	Noble-Diehl-2008
UGT2B28	UGT2B15	0.00898733	Co-expression	Noble-Diehl-2008
UGT2B28	PCK2	0.00820641	Co-expression	Noble-Diehl-2008
UGT2B28	UGT2B11	0.0147834	Co-expression	Noble-Diehl-2008
UGT2B28	UGT2B17	0.0099477	Co-expression	Noble-Diehl-2008
UGT2B28	UGT2B10	0.0153918	Co-expression	Noble-Diehl-2008
UGT2B7	UGT2A1	0.0157378	Co-expression	Noble-Diehl-2008
UGT2B7	GSTA1	0.0138852	Co-expression	Noble-Diehl-2008
UGT2B7	UGT2B15	0.0172661	Co-expression	Noble-Diehl-2008
UGT2B7	PCK2	0.00867943	Co-expression	Noble-Diehl-2008
UGT2B7	UGT2B11	0.0217165	Co-expression	Noble-Diehl-2008
UGT2B7	UGT2B17	0.0182318	Co-expression	Noble-Diehl-2008
UGT2B7	UGT2B10	0.0230795	Co-expression	Noble-Diehl-2008
UGT2B7	UGT2B28	0.0150236	Co-expression	Noble-Diehl-2008
UGT2B4	UGT2B28	0.0176998	Co-expression	Noble-Diehl-2008
UGT2B4	UGT2B7	0.0161062	Co-expression	Noble-Diehl-2008
UGT8	UGT1A8	0.0174124	Co-expression	Noble-Diehl-2008
UGT8	MAOA	0.00933853	Co-expression	Noble-Diehl-2008
XDH	GRM3	0.0118259	Co-expression	Noble-Diehl-2008
HRH1	CCR4	0.0313571	Co-expression	Smirnov-Cheung-2009
ARHGAP1	G6PD	0.00514276	Co-expression	Smirnov-Cheung-2009
SREBF2	G6PD	0.0042105	Co-expression	Smirnov-Cheung-2009
HSD11B1	CYP2C19	0.0123595	Co-expression	Smirnov-Cheung-2009
MMP13	CYP2C19	0.0163979	Co-expression	Smirnov-Cheung-2009
EHMT2	G6PD	0.00614063	Co-expression	Smirnov-Cheung-2009
CCR5	AGTR2	0.00949306	Co-expression	Smirnov-Cheung-2009
CXCR1	AKR1C3	0.0106229	Co-expression	Smirnov-Cheung-2009
MMP7	CNR1	0.0086059	Co-expression	Smirnov-Cheung-2009
MMP7	ESR2	0.00671935	Co-expression	Smirnov-Cheung-2009
MMP7	PTGS1	0.00787358	Co-expression	Smirnov-Cheung-2009
GNAS	G6PD	0.00589237	Co-expression	Smirnov-Cheung-2009
ELANE	OPRM1	0.0346866	Co-expression	Smirnov-Cheung-2009
MET	CCR5	0.00982674	Co-expression	Smirnov-Cheung-2009
WAS	G6PD	0.00606272	Co-expression	Smirnov-Cheung-2009
KDR	BDKRB2	0.0270457	Co-expression	Smirnov-Cheung-2009
APCS	NR1H4	0.0185026	Co-expression	Smirnov-Cheung-2009
KIT	MAOA	0.0293254	Co-expression	Smirnov-Cheung-2009
ADRB2	PTGS1	0.0234399	Co-expression	Smirnov-Cheung-2009
PCK2	G6PD	0.00295236	Co-expression	Smirnov-Cheung-2009
PCK2	VLDLR	0.0100341	Co-expression	Smirnov-Cheung-2009
REV1	POLI	0.0125288	Co-expression	Smirnov-Cheung-2009
UGT2B17	UGT2B15	0.0716774	Co-expression	Smirnov-Cheung-2009
UGT2B28	UGT2B15	0.0648561	Co-expression	Smirnov-Cheung-2009
UGT2B28	UGT2B17	0.0573369	Co-expression	Smirnov-Cheung-2009
XDH	APOA2	0.00354326	Co-expression	Smirnov-Cheung-2009
XDH	BDKRB2	0.00321401	Co-expression	Smirnov-Cheung-2009
XDH	CCR4	0.00289379	Co-expression	Smirnov-Cheung-2009
XDH	RET	0.00447354	Co-expression	Smirnov-Cheung-2009
XDH	CYP2C19	0.0021841	Co-expression	Smirnov-Cheung-2009
XDH	AGTR2	0.00379925	Co-expression	Smirnov-Cheung-2009
XDH	CYP2C9	0.00475463	Co-expression	Smirnov-Cheung-2009
XDH	MAPK10	0.00338175	Co-expression	Smirnov-Cheung-2009
XDH	AOX1	0.00350242	Co-expression	Smirnov-Cheung-2009
XDH	MAOA	0.0033145	Co-expression	Smirnov-Cheung-2009
EHMT2	PDE4D	0.00777861	Co-expression	Boldrick-Relman-2002
NR1H3	POLI	0.00310093	Co-expression	Boldrick-Relman-2002
NR1H3	MAPK11	0.00323193	Co-expression	Boldrick-Relman-2002
GABBR1	EPHB4	0.0153853	Co-expression	Boldrick-Relman-2002
MMP7	NR1H3	0.0030673	Co-expression	Boldrick-Relman-2002
HSPA5	CTNNA1	0.0183762	Co-expression	Boldrick-Relman-2002
GNAS	NR1H3	0.00322964	Co-expression	Boldrick-Relman-2002
AOX1	VDR	0.0153198	Co-expression	Boldrick-Relman-2002
TOP2B	IMPDH2	0.00581516	Co-expression	Boldrick-Relman-2002
MET	AOX1	0.0147561	Co-expression	Boldrick-Relman-2002
LCK	CCR5	0.0117977	Co-expression	Boldrick-Relman-2002
WAS	PRKACA	0.0145988	Co-expression	Boldrick-Relman-2002
KIT	PDE4D	0.00898649	Co-expression	Boldrick-Relman-2002
MAPK14	PRKACG	0.0100748	Co-expression	Boldrick-Relman-2002
MAPK14	TOP2B	0.00459006	Co-expression	Boldrick-Relman-2002
XDH	PRKACA	0.0102841	Co-expression	Boldrick-Relman-2002
CYP19A1	PRKACG	0.0135195	Co-expression	Alizadeh-Staudt-2000
MAPK11	MMP13	0.0118068	Co-expression	Alizadeh-Staudt-2000
MAPK11	EPHB4	0.0128393	Co-expression	Alizadeh-Staudt-2000
CYP2A6	FGF1	0.0149723	Co-expression	Alizadeh-Staudt-2000
CYP2C9	MAPK11	0.0124115	Co-expression	Alizadeh-Staudt-2000
GABBR1	PDE4B	0.0126408	Co-expression	Alizadeh-Staudt-2000
HSPA5	IMPDH2	0.00842148	Co-expression	Alizadeh-Staudt-2000
AOX1	MMP13	0.0223111	Co-expression	Alizadeh-Staudt-2000
MAOA	MAPK11	0.00869635	Co-expression	Alizadeh-Staudt-2000
KDR	EPHB4	0.0114926	Co-expression	Alizadeh-Staudt-2000
KDR	MAOA	0.00893278	Co-expression	Alizadeh-Staudt-2000
MAPK14	TOP2B	0.0152954	Co-expression	Alizadeh-Staudt-2000
ADRB2	WAS	0.0179928	Co-expression	Alizadeh-Staudt-2000
XDH	IMPDH2	0.00598946	Co-expression	Alizadeh-Staudt-2000
NR1H4	GSTA1	0.0259915	Co-expression	Roth-Zlotnik-2006
CHRM2	CCR4	0.00544605	Co-expression	Roth-Zlotnik-2006
CYP2C19	APOA2	0.00448794	Co-expression	Roth-Zlotnik-2006
CYP2C19	UGT2B15	0.0139566	Co-expression	Roth-Zlotnik-2006
CYP19A1	PRKACG	0.00867963	Co-expression	Roth-Zlotnik-2006
AGTR2	PGR	0.0122045	Co-expression	Roth-Zlotnik-2006
HSD11B1	APOA2	0.00632613	Co-expression	Roth-Zlotnik-2006
HSD11B1	CYP2C19	0.00910773	Co-expression	Roth-Zlotnik-2006
PCK1	PPARA	0.0130875	Co-expression	Roth-Zlotnik-2006
EDNRA	PGR	0.0110623	Co-expression	Roth-Zlotnik-2006
CYP2A6	UGT2B15	0.0185938	Co-expression	Roth-Zlotnik-2006
CYP2A6	CYP2C19	0.0089916	Co-expression	Roth-Zlotnik-2006
CYP2A6	HSD11B1	0.0121008	Co-expression	Roth-Zlotnik-2006
CYP2C9	APOA2	0.00764108	Co-expression	Roth-Zlotnik-2006
CYP2C9	CYP2C19	0.0111636	Co-expression	Roth-Zlotnik-2006
F2	APOA2	0.00310285	Co-expression	Roth-Zlotnik-2006
F2	UGT2B15	0.0096377	Co-expression	Roth-Zlotnik-2006
F2	CYP2C19	0.00452103	Co-expression	Roth-Zlotnik-2006
F2	HSD11B1	0.00616383	Co-expression	Roth-Zlotnik-2006
F2	CYP2A6	0.00604954	Co-expression	Roth-Zlotnik-2006
F2	CYP2C9	0.00768281	Co-expression	Roth-Zlotnik-2006
KIF5B	FGF1	0.0102267	Co-expression	Roth-Zlotnik-2006
AOX1	GSTA1	0.0153896	Co-expression	Roth-Zlotnik-2006
AOX1	APOA2	0.00522802	Co-expression	Roth-Zlotnik-2006
AOX1	NR1H4	0.0178929	Co-expression	Roth-Zlotnik-2006
AOX1	F2	0.00508736	Co-expression	Roth-Zlotnik-2006
F10	HSD11B1	0.0127987	Co-expression	Roth-Zlotnik-2006
F10	CYP2A6	0.0117118	Co-expression	Roth-Zlotnik-2006
F10	F2	0.00594381	Co-expression	Roth-Zlotnik-2006
MAOA	AKR1C3	0.0170544	Co-expression	Roth-Zlotnik-2006
WAS	TBXAS1	0.0154834	Co-expression	Roth-Zlotnik-2006
KDR	FLT1	0.0166203	Co-expression	Roth-Zlotnik-2006
APCS	APOA2	0.00518823	Co-expression	Roth-Zlotnik-2006
APCS	HSD11B1	0.0105849	Co-expression	Roth-Zlotnik-2006
PCK2	GSTA1	0.00977351	Co-expression	Roth-Zlotnik-2006
PCK2	PPARA	0.0113605	Co-expression	Roth-Zlotnik-2006
PCK2	PCK1	0.00698271	Co-expression	Roth-Zlotnik-2006
UGT2B17	APCS	0.0105108	Co-expression	Roth-Zlotnik-2006
UGT2A3	PCK1	0.00659814	Co-expression	Roth-Zlotnik-2006
UGT2B28	GSTA1	0.0102379	Co-expression	Roth-Zlotnik-2006
UGT2B28	PCK1	0.00641593	Co-expression	Roth-Zlotnik-2006
UGT2B28	PCK2	0.00628929	Co-expression	Roth-Zlotnik-2006
UGT2B4	APOA2	0.00352591	Co-expression	Roth-Zlotnik-2006
UGT2B4	UGT2B15	0.0106304	Co-expression	Roth-Zlotnik-2006
UGT2B4	NR1H4	0.00907753	Co-expression	Roth-Zlotnik-2006
UGT2B4	CYP2C19	0.00511517	Co-expression	Roth-Zlotnik-2006
UGT2B4	HSD11B1	0.00688228	Co-expression	Roth-Zlotnik-2006
UGT2B4	CYP2A6	0.00668741	Co-expression	Roth-Zlotnik-2006
UGT2B4	CYP2C9	0.00867311	Co-expression	Roth-Zlotnik-2006
UGT2B4	F2	0.0034914	Co-expression	Roth-Zlotnik-2006
UGT2B4	AOX1	0.00584678	Co-expression	Roth-Zlotnik-2006
UGT2B4	UGT2B28	0.00443106	Co-expression	Roth-Zlotnik-2006
UGT8	PDE4B	0.00771691	Co-expression	Roth-Zlotnik-2006
UGT8	KIF5B	0.00611151	Co-expression	Roth-Zlotnik-2006
XDH	F2	0.00739513	Co-expression	Roth-Zlotnik-2006
XDH	MET	0.0226982	Co-expression	Roth-Zlotnik-2006
GSTA1	UGT1A8	0.0089928	Co-expression	Innocenti-Brown-2011
CES1	UGT1A8	0.00921985	Co-expression	Innocenti-Brown-2011
AKR1C3	CES1	0.013729	Co-expression	Innocenti-Brown-2011
UGT2B15	GSTA1	0.00943318	Co-expression	Innocenti-Brown-2011
UGT2B15	CES1	0.0119764	Co-expression	Innocenti-Brown-2011
PDE4D	BDKRB2	0.00999079	Co-expression	Innocenti-Brown-2011
CYP2C19	UGT1A8	0.0055262	Co-expression	Innocenti-Brown-2011
CYP2C19	GSTA1	0.00551206	Co-expression	Innocenti-Brown-2011
CYP2C19	UGT2B15	0.00654279	Co-expression	Innocenti-Brown-2011
AGTR2	OPRM1	0.00976167	Co-expression	Innocenti-Brown-2011
HSD11B1	CES1	0.0140914	Co-expression	Innocenti-Brown-2011
GRM3	ADRB3	0.0122189	Co-expression	Innocenti-Brown-2011
CYP2A6	CYP2C19	0.00895427	Co-expression	Innocenti-Brown-2011
CYP2A6	HSD11B1	0.0167706	Co-expression	Innocenti-Brown-2011
CYP2C9	UGT1A8	0.0068347	Co-expression	Innocenti-Brown-2011
CYP2C9	GSTA1	0.0068493	Co-expression	Innocenti-Brown-2011
CYP2C9	CES1	0.00735386	Co-expression	Innocenti-Brown-2011
CYP2C9	UGT2B15	0.0085767	Co-expression	Innocenti-Brown-2011
CYP2C9	CYP2C19	0.0059076	Co-expression	Innocenti-Brown-2011
CYP2C9	CYP2A6	0.0112588	Co-expression	Innocenti-Brown-2011
F2	APOA2	0.0170086	Co-expression	Innocenti-Brown-2011
MMP7	BDKRB2	0.00763079	Co-expression	Innocenti-Brown-2011
AOX1	HSD11B1	0.00825432	Co-expression	Innocenti-Brown-2011
AOX1	F2	0.00708051	Co-expression	Innocenti-Brown-2011
F10	CYP2D6	0.0159739	Co-expression	Innocenti-Brown-2011
MAOA	HNF4A	0.0149972	Co-expression	Innocenti-Brown-2011
MAOA	HSD11B1	0.0123903	Co-expression	Innocenti-Brown-2011
MAOA	AOX1	0.00557597	Co-expression	Innocenti-Brown-2011
MET	CYP2C9	0.00979194	Co-expression	Innocenti-Brown-2011
MET	MAOA	0.0133063	Co-expression	Innocenti-Brown-2011
LCK	CCR5	0.00552212	Co-expression	Innocenti-Brown-2011
APCS	APOA2	0.0133031	Co-expression	Innocenti-Brown-2011
APCS	AOX1	0.00563881	Co-expression	Innocenti-Brown-2011
NR3C1	NFE2L2	0.0290174	Co-expression	Innocenti-Brown-2011
PCK2	GSTA1	0.00798238	Co-expression	Innocenti-Brown-2011
PCK2	CYP2C19	0.0057067	Co-expression	Innocenti-Brown-2011
PCK2	CYP2A6	0.0136518	Co-expression	Innocenti-Brown-2011
PCK2	CYP2C9	0.00756378	Co-expression	Innocenti-Brown-2011
PCK2	MAOA	0.00797249	Co-expression	Innocenti-Brown-2011
UGT1A6	UGT1A8	0.0100034	Co-expression	Innocenti-Brown-2011
UGT1A6	CES1	0.0124186	Co-expression	Innocenti-Brown-2011
UGT1A6	AKR1C3	0.0118202	Co-expression	Innocenti-Brown-2011
UGT1A6	CYP2C19	0.00650818	Co-expression	Innocenti-Brown-2011
UGT1A6	CYP2A6	0.0144943	Co-expression	Innocenti-Brown-2011
UGT1A6	CYP2C9	0.00873789	Co-expression	Innocenti-Brown-2011
UGT1A6	MET	0.0150973	Co-expression	Innocenti-Brown-2011
UGT2B11	CES1	0.010557	Co-expression	Innocenti-Brown-2011
UGT2B11	UGT2B15	0.0104317	Co-expression	Innocenti-Brown-2011
UGT2B11	CYP2C19	0.00505648	Co-expression	Innocenti-Brown-2011
UGT2B11	CYP2C9	0.00672611	Co-expression	Innocenti-Brown-2011
UGT2B11	UGT1A6	0.00897263	Co-expression	Innocenti-Brown-2011
UGT2B17	CES1	0.0192772	Co-expression	Innocenti-Brown-2011
UGT2B17	UGT2B15	0.027575	Co-expression	Innocenti-Brown-2011
UGT2B17	CYP2C19	0.00973293	Co-expression	Innocenti-Brown-2011
UGT2B17	CYP2C9	0.0132858	Co-expression	Innocenti-Brown-2011
UGT2B17	UGT1A6	0.0161842	Co-expression	Innocenti-Brown-2011
UGT2B17	UGT2B11	0.0163195	Co-expression	Innocenti-Brown-2011
UGT2B10	CES1	0.0118767	Co-expression	Innocenti-Brown-2011
UGT2B10	UGT2B15	0.0130105	Co-expression	Innocenti-Brown-2011
UGT2B10	CYP2C19	0.00685416	Co-expression	Innocenti-Brown-2011
UGT2B10	CYP2C9	0.00879826	Co-expression	Innocenti-Brown-2011
UGT2B10	UGT1A6	0.0109773	Co-expression	Innocenti-Brown-2011
UGT2B10	UGT2B11	0.0113979	Co-expression	Innocenti-Brown-2011
UGT2B10	UGT2B17	0.0208289	Co-expression	Innocenti-Brown-2011
UGT2A3	GSTA1	0.0114842	Co-expression	Innocenti-Brown-2011
UGT2A3	UGT2B15	0.0173897	Co-expression	Innocenti-Brown-2011
UGT2A3	CYP2C19	0.00853723	Co-expression	Innocenti-Brown-2011
UGT2A3	CYP2C9	0.0110553	Co-expression	Innocenti-Brown-2011
UGT2A3	UGT1A6	0.0139616	Co-expression	Innocenti-Brown-2011
UGT2A3	UGT2B10	0.0144299	Co-expression	Innocenti-Brown-2011
UGT2B28	GSTA1	0.0111681	Co-expression	Innocenti-Brown-2011
UGT2B28	UGT2B15	0.0152559	Co-expression	Innocenti-Brown-2011
UGT2B28	CYP2C19	0.00753302	Co-expression	Innocenti-Brown-2011
UGT2B28	CYP2A6	0.0148393	Co-expression	Innocenti-Brown-2011
UGT2B28	CYP2C9	0.00932478	Co-expression	Innocenti-Brown-2011
UGT2B28	UGT2B11	0.01102	Co-expression	Innocenti-Brown-2011
UGT2B28	UGT2B17	0.0235207	Co-expression	Innocenti-Brown-2011
UGT2B28	UGT2B10	0.0152141	Co-expression	Innocenti-Brown-2011
UGT2B28	UGT2A3	0.0184275	Co-expression	Innocenti-Brown-2011
UGT2B7	GSTA1	0.00948883	Co-expression	Innocenti-Brown-2011
UGT2B7	UGT2B15	0.0128519	Co-expression	Innocenti-Brown-2011
UGT2B7	CYP2C19	0.00618937	Co-expression	Innocenti-Brown-2011
UGT2B7	CYP2C9	0.00786779	Co-expression	Innocenti-Brown-2011
UGT2B7	UGT2B11	0.00921948	Co-expression	Innocenti-Brown-2011
UGT2B7	UGT2B17	0.0174425	Co-expression	Innocenti-Brown-2011
UGT2B7	UGT2B10	0.0117899	Co-expression	Innocenti-Brown-2011
UGT2B7	UGT2A3	0.0160742	Co-expression	Innocenti-Brown-2011
UGT2B7	UGT2B28	0.0163174	Co-expression	Innocenti-Brown-2011
UGT2B4	CES1	0.00896691	Co-expression	Innocenti-Brown-2011
UGT2B4	AKR1C3	0.0112459	Co-expression	Innocenti-Brown-2011
UGT2B4	PDHB	0.0109169	Co-expression	Innocenti-Brown-2011
UGT2B4	CYP2C9	0.00596259	Co-expression	Innocenti-Brown-2011
UGT2B4	F2	0.0085725	Co-expression	Innocenti-Brown-2011
UGT2B4	AOX1	0.00508565	Co-expression	Innocenti-Brown-2011
UGT2B4	APCS	0.00717581	Co-expression	Innocenti-Brown-2011
UGT2B4	UGT1A6	0.00797898	Co-expression	Innocenti-Brown-2011
UGT2B4	UGT2B11	0.00822651	Co-expression	Innocenti-Brown-2011
UGT2B4	UGT2B17	0.0131802	Co-expression	Innocenti-Brown-2011
UGT2B4	UGT2B10	0.0106085	Co-expression	Innocenti-Brown-2011
DRD3	CCR4	0.0112629	Co-expression	Wang-Maris-2006
PDE4B	CNR1	0.0179376	Co-expression	Wang-Maris-2006
PDE4B	AKR1C3	0.0104953	Co-expression	Wang-Maris-2006
PDE4B	PDE4D	0.0207338	Co-expression	Wang-Maris-2006
FGF1	AKR1C3	0.00802804	Co-expression	Wang-Maris-2006
PLA2G5	FGF1	0.00972088	Co-expression	Wang-Maris-2006
CYP2C9	CYP2C19	0.00748537	Co-expression	Wang-Maris-2006
CYP2C9	CYP19A1	0.00853479	Co-expression	Wang-Maris-2006
VLDLR	FGF1	0.00930032	Co-expression	Wang-Maris-2006
F2	MMP10	0.0121854	Co-expression	Wang-Maris-2006
GABBR1	BDKRB2	0.00689685	Co-expression	Wang-Maris-2006
GABBR1	CNR1	0.00660905	Co-expression	Wang-Maris-2006
GABBR1	SREBF2	0.00613295	Co-expression	Wang-Maris-2006
AOX1	CYP17A1	0.0294612	Co-expression	Wang-Maris-2006
ELANE	CCR4	0.0089241	Co-expression	Wang-Maris-2006
F10	HNF4A	0.0115438	Co-expression	Wang-Maris-2006
APCS	PCK1	0.00995004	Co-expression	Wang-Maris-2006
APCS	CYP2A6	0.0114474	Co-expression	Wang-Maris-2006
NR3C1	NFE2L2	0.0166191	Co-expression	Wang-Maris-2006
KIT	CYP2C9	0.00776077	Co-expression	Wang-Maris-2006
ADRB2	CTNNA1	0.0160451	Co-expression	Wang-Maris-2006
PCK2	HSPA5	0.0204815	Co-expression	Wang-Maris-2006
UGT8	IMPDH2	0.00516325	Co-expression	Wang-Maris-2006
XDH	CYP2C9	0.00532252	Co-expression	Wang-Maris-2006
MMP13	MMP10	0.0118614	Co-expression	Dobbin-Giordano-2005
STS	G6PD	0.0162188	Co-expression	Dobbin-Giordano-2005
PCK1	APOA2	0.00774071	Co-expression	Dobbin-Giordano-2005
PCK1	CYP2C19	0.00514011	Co-expression	Dobbin-Giordano-2005
EDNRA	PGR	0.00494965	Co-expression	Dobbin-Giordano-2005
EDNRA	AGTR2	0.00686273	Co-expression	Dobbin-Giordano-2005
CYP2A6	UGT2B15	0.0153244	Co-expression	Dobbin-Giordano-2005
CYP2A6	PCK1	0.00585838	Co-expression	Dobbin-Giordano-2005
CYP2C9	PCK1	0.0124599	Co-expression	Dobbin-Giordano-2005
VDR	BDKRB2	0.0184526	Co-expression	Dobbin-Giordano-2005
F2	APOA2	0.00856601	Co-expression	Dobbin-Giordano-2005
F2	CYP2A6	0.00648982	Co-expression	Dobbin-Giordano-2005
F2	CYP2C9	0.0138064	Co-expression	Dobbin-Giordano-2005
GNAS	GABBR1	0.00907867	Co-expression	Dobbin-Giordano-2005
AOX1	NR1H4	0.00665676	Co-expression	Dobbin-Giordano-2005
F10	GSTA1	0.0128433	Co-expression	Dobbin-Giordano-2005
F10	AKR1C3	0.00883263	Co-expression	Dobbin-Giordano-2005
F10	HNF4A	0.0128854	Co-expression	Dobbin-Giordano-2005
F10	F2	0.00607722	Co-expression	Dobbin-Giordano-2005
TOP2B	POLI	0.00582956	Co-expression	Dobbin-Giordano-2005
MAOA	AKR1C3	0.0142066	Co-expression	Dobbin-Giordano-2005
MAOA	HSD11B1	0.01131	Co-expression	Dobbin-Giordano-2005
WAS	NR1H3	0.0109226	Co-expression	Dobbin-Giordano-2005
KDR	FLT1	0.0193345	Co-expression	Dobbin-Giordano-2005
APCS	APOA2	0.00770026	Co-expression	Dobbin-Giordano-2005
APCS	HSD11B1	0.00669743	Co-expression	Dobbin-Giordano-2005
APCS	PCK1	0.00419575	Co-expression	Dobbin-Giordano-2005
ADRB2	MET	0.0133276	Co-expression	Dobbin-Giordano-2005
PCK2	CYP2C19	0.00810184	Co-expression	Dobbin-Giordano-2005
PCK2	F2	0.0072612	Co-expression	Dobbin-Giordano-2005
UGT2B17	CYP2C19	0.00763847	Co-expression	Dobbin-Giordano-2005
UGT2B17	PCK1	0.00620127	Co-expression	Dobbin-Giordano-2005
UGT2B17	APCS	0.00616219	Co-expression	Dobbin-Giordano-2005
UGT2B28	CYP2A6	0.00710584	Co-expression	Dobbin-Giordano-2005
UGT2B28	F2	0.00563045	Co-expression	Dobbin-Giordano-2005
UGT2B28	F10	0.0066538	Co-expression	Dobbin-Giordano-2005
UGT2B28	PCK2	0.00797468	Co-expression	Dobbin-Giordano-2005
UGT2B4	UGT2B15	0.0148307	Co-expression	Dobbin-Giordano-2005
UGT2B4	HSD11B1	0.0090481	Co-expression	Dobbin-Giordano-2005
UGT2B4	PCK1	0.00562173	Co-expression	Dobbin-Giordano-2005
UGT2B4	CYP2A6	0.00784472	Co-expression	Dobbin-Giordano-2005
UGT2B4	APCS	0.00560505	Co-expression	Dobbin-Giordano-2005
UGT2B4	UGT2B17	0.00832304	Co-expression	Dobbin-Giordano-2005
XDH	GSTA1	0.0118651	Co-expression	Dobbin-Giordano-2005
XDH	HNF4A	0.0124518	Co-expression	Dobbin-Giordano-2005
XDH	F10	0.00508177	Co-expression	Dobbin-Giordano-2005
PDE4B	PDE4D	0.0195729	Co-expression	Bahr-Bowler-2013
NR1H3	TBXAS1	0.00610272	Co-expression	Bahr-Bowler-2013
CTNNA1	TBXAS1	0.00500003	Co-expression	Bahr-Bowler-2013
HSPA5	PDE4D	0.0200711	Co-expression	Bahr-Bowler-2013
GNAS	PTGS1	0.0141332	Co-expression	Bahr-Bowler-2013
PRKACA	TBXAS1	0.00570177	Co-expression	Bahr-Bowler-2013
WAS	ARHGAP1	0.0173433	Co-expression	Bahr-Bowler-2013
REV1	POLI	0.011457	Co-expression	Bahr-Bowler-2013
CHRM5	CHRM1	0.00848739	Co-expression	Ramaswamy-Golub-2001
MC4R	CHRM5	0.00845053	Co-expression	Ramaswamy-Golub-2001
ADRA2B	MC4R	0.0146793	Co-expression	Ramaswamy-Golub-2001
CHRM4	CHRM5	0.0050251	Co-expression	Ramaswamy-Golub-2001
CHRM4	MC4R	0.0108515	Co-expression	Ramaswamy-Golub-2001
ADORA3	CHRM1	0.0165683	Co-expression	Ramaswamy-Golub-2001
ADORA3	CHRM5	0.00715791	Co-expression	Ramaswamy-Golub-2001
ADORA3	GRM8	0.0140736	Co-expression	Ramaswamy-Golub-2001
THRB	MC4R	0.0153689	Co-expression	Ramaswamy-Golub-2001
FABP3	ADORA3	0.00840301	Co-expression	Ramaswamy-Golub-2001
FABP3	CALCR	0.00947204	Co-expression	Ramaswamy-Golub-2001
ALOX15	ALK	0.0236685	Co-expression	Ramaswamy-Golub-2001
ALOX15	ADORA1	0.0145517	Co-expression	Ramaswamy-Golub-2001
HTR2C	TSHR	0.0127965	Co-expression	Ramaswamy-Golub-2001
MC5R	NPY2R	0.0143449	Co-expression	Ramaswamy-Golub-2001
BDKRB1	CHRM5	0.00820395	Co-expression	Ramaswamy-Golub-2001
BDKRB1	ADRA2B	0.018373	Co-expression	Ramaswamy-Golub-2001
BDKRB1	ADORA3	0.0163559	Co-expression	Ramaswamy-Golub-2001
AVPR1A	CHRM5	0.00920778	Co-expression	Ramaswamy-Golub-2001
EBP	SIGMAR1	0.00615984	Co-expression	Ramaswamy-Golub-2001
SORD	DCXR	0.013414	Co-expression	Ramaswamy-Golub-2001
ACPP	DCXR	0.0104032	Co-expression	Ramaswamy-Golub-2001
SLC6A3	ADORA1	0.0165519	Co-expression	Ramaswamy-Golub-2001
PDE5A	ADRB1	0.0115245	Co-expression	Ramaswamy-Golub-2001
GLO1	ACPP	0.00615205	Co-expression	Ramaswamy-Golub-2001
CCKAR	ADRA2B	0.015815	Co-expression	Ramaswamy-Golub-2001
SLC6A4	TSHR	0.00550277	Co-expression	Ramaswamy-Golub-2001
BCAT2	ALK	0.00480816	Co-expression	Ramaswamy-Golub-2001
BCAT2	SIGMAR1	0.00354468	Co-expression	Ramaswamy-Golub-2001
BCAT2	FTO	0.00330875	Co-expression	Ramaswamy-Golub-2001
BCAT2	BDKRB1	0.00531183	Co-expression	Ramaswamy-Golub-2001
PGD	LRP8	0.0142534	Co-expression	Ramaswamy-Golub-2001
ALPI	CHRM4	0.00585251	Co-expression	Ramaswamy-Golub-2001
ALPI	ADORA1	0.00944022	Co-expression	Ramaswamy-Golub-2001
ALPI	BDKRB1	0.00957939	Co-expression	Ramaswamy-Golub-2001
ATXN2	FTO	0.00889124	Co-expression	Ramaswamy-Golub-2001
ATXN2	BCAT2	0.00428765	Co-expression	Ramaswamy-Golub-2001
CBS	SIGMAR1	0.0141262	Co-expression	Ramaswamy-Golub-2001
CBS	BCAT2	0.00625588	Co-expression	Ramaswamy-Golub-2001
DRD1	ALPI	0.0101821	Co-expression	Ramaswamy-Golub-2001
TNNI3	ADRA2B	0.029585	Co-expression	Ramaswamy-Golub-2001
FABP5	LDHB	0.0139712	Co-expression	Ramaswamy-Golub-2001
CYP1B1	ACPP	0.00711526	Co-expression	Ramaswamy-Golub-2001
CYP1B1	GLO1	0.00922179	Co-expression	Ramaswamy-Golub-2001
ABCC2	ALOX15	0.020999	Co-expression	Ramaswamy-Golub-2001
ABCC2	AVPR1A	0.0216401	Co-expression	Ramaswamy-Golub-2001
TACR2	MC4R	0.0133782	Co-expression	Ramaswamy-Golub-2001
TACR2	SIGMAR1	0.00925568	Co-expression	Ramaswamy-Golub-2001
TACR2	AVPR1A	0.0155256	Co-expression	Ramaswamy-Golub-2001
TACR2	CBS	0.0169821	Co-expression	Ramaswamy-Golub-2001
ANG	GC	0.00901512	Co-expression	Ramaswamy-Golub-2001
AKR1C1	CBR1	0.0133631	Co-expression	Ramaswamy-Golub-2001
LDHA	CDK4	0.0222858	Co-expression	Ramaswamy-Golub-2001
TM7SF2	DCXR	0.00985401	Co-expression	Ramaswamy-Golub-2001
TM7SF2	SORD	0.00629839	Co-expression	Ramaswamy-Golub-2001
TM7SF2	ACPP	0.00544488	Co-expression	Ramaswamy-Golub-2001
CHRM2	TSHR	0.0077892	Co-expression	Ramaswamy-Golub-2001
CHRM2	CYP2E1	0.0125271	Co-expression	Ramaswamy-Golub-2001
CHRM2	ANG	0.0063535	Co-expression	Ramaswamy-Golub-2001
ADRA1A	CHRM4	0.00995098	Co-expression	Ramaswamy-Golub-2001
ADRA1A	ALPI	0.00867012	Co-expression	Ramaswamy-Golub-2001
ADRA1A	SHBG	0.0150987	Co-expression	Ramaswamy-Golub-2001
MSMO1	DCXR	0.0193298	Co-expression	Ramaswamy-Golub-2001
MSMO1	SORD	0.0117775	Co-expression	Ramaswamy-Golub-2001
MSMO1	ACPP	0.00899258	Co-expression	Ramaswamy-Golub-2001
MSMO1	TM7SF2	0.00929542	Co-expression	Ramaswamy-Golub-2001
SLC22A6	SLC6A13	0.01147	Co-expression	Rieger-Chu-2004
FABP3	ADRB1	0.0234237	Co-expression	Rieger-Chu-2004
HBB	SLC22A6	0.0143207	Co-expression	Rieger-Chu-2004
ALOX15	MMP8	0.0138333	Co-expression	Rieger-Chu-2004
MC5R	ADORA1	0.0161486	Co-expression	Rieger-Chu-2004
EBP	SREBF1	0.00840233	Co-expression	Rieger-Chu-2004
PTAFR	ADRA2A	0.0123162	Co-expression	Rieger-Chu-2004
MLL	ADRB1	0.0160498	Co-expression	Rieger-Chu-2004
SLC6A3	THRB	0.013336	Co-expression	Rieger-Chu-2004
SLC6A3	OPRD1	0.011594	Co-expression	Rieger-Chu-2004
GLO1	TUBB2B	0.0155625	Co-expression	Rieger-Chu-2004
GLO1	AKR1A1	0.0104454	Co-expression	Rieger-Chu-2004
HTR2B	HTR2C	0.0261149	Co-expression	Rieger-Chu-2004
ACE	ADRA1D	0.0339864	Co-expression	Rieger-Chu-2004
BCAT2	AKR1A1	0.0086255	Co-expression	Rieger-Chu-2004
BCAT2	GLO1	0.0084396	Co-expression	Rieger-Chu-2004
PGD	GLO1	0.0112149	Co-expression	Rieger-Chu-2004
HMGCR	LRP8	0.0132827	Co-expression	Rieger-Chu-2004
BMP2	PAPSS1	0.00907921	Co-expression	Rieger-Chu-2004
DHCR7	SREBF1	0.0139069	Co-expression	Rieger-Chu-2004
DHCR7	HMGCR	0.00893077	Co-expression	Rieger-Chu-2004
YARS	LRP8	0.00773642	Co-expression	Rieger-Chu-2004
YARS	FTO	0.00404972	Co-expression	Rieger-Chu-2004
YARS	SREBF1	0.00470076	Co-expression	Rieger-Chu-2004
YARS	EBP	0.00426531	Co-expression	Rieger-Chu-2004
YARS	DHCR7	0.00397798	Co-expression	Rieger-Chu-2004
LDHB	SLC6A3	0.00663959	Co-expression	Rieger-Chu-2004
FABP5	SIGMAR1	0.00888301	Co-expression	Rieger-Chu-2004
CYP1B1	SLC6A4	0.00853101	Co-expression	Rieger-Chu-2004
GC	GRIK2	0.0213632	Co-expression	Rieger-Chu-2004
GC	OPRD1	0.0195597	Co-expression	Rieger-Chu-2004
GC	TNNI3	0.018011	Co-expression	Rieger-Chu-2004
SELE	ALOX15	0.0124112	Co-expression	Rieger-Chu-2004
SNRPA	AKR1A1	0.00545283	Co-expression	Rieger-Chu-2004
SNRPA	EBP	0.00525201	Co-expression	Rieger-Chu-2004
SNRPA	BCAT2	0.00530353	Co-expression	Rieger-Chu-2004
ABCC2	SELE	0.0217974	Co-expression	Rieger-Chu-2004
TACR2	AVPR1A	0.0136228	Co-expression	Rieger-Chu-2004
TACR2	ALPI	0.0145195	Co-expression	Rieger-Chu-2004
FDPS	EBP	0.00836006	Co-expression	Rieger-Chu-2004
FDPS	DHCR7	0.00884584	Co-expression	Rieger-Chu-2004
FDPS	YARS	0.00395995	Co-expression	Rieger-Chu-2004
FDPS	SNRPA	0.00510422	Co-expression	Rieger-Chu-2004
ANG	SEC14L2	0.0169524	Co-expression	Rieger-Chu-2004
ANG	FDPS	0.00952911	Co-expression	Rieger-Chu-2004
CDK4	LDHB	0.00448271	Co-expression	Rieger-Chu-2004
CDK4	SNRPA	0.00341834	Co-expression	Rieger-Chu-2004
CDK4	FDPS	0.00502752	Co-expression	Rieger-Chu-2004
BCAT1	SLC6A4	0.00656027	Co-expression	Rieger-Chu-2004
PAPSS2	BMP2	0.0183625	Co-expression	Rieger-Chu-2004
ASIP	GRIA3	0.015647	Co-expression	Rieger-Chu-2004
ASIP	MMP8	0.0130311	Co-expression	Rieger-Chu-2004
ASIP	MC5R	0.0109143	Co-expression	Rieger-Chu-2004
HMGCS1	SREBF1	0.0171926	Co-expression	Rieger-Chu-2004
HMGCS1	HMGCR	0.00899915	Co-expression	Rieger-Chu-2004
HMGCS1	DHCR7	0.012904	Co-expression	Rieger-Chu-2004
HMGCS1	FDPS	0.0106014	Co-expression	Rieger-Chu-2004
LDHA	YARS	0.00353326	Co-expression	Rieger-Chu-2004
LDHA	FDPS	0.00940316	Co-expression	Rieger-Chu-2004
LDHA	ANG	0.0091125	Co-expression	Rieger-Chu-2004
INSIG1	HMGCR	0.0122315	Co-expression	Rieger-Chu-2004
INSIG1	DHCR7	0.0142749	Co-expression	Rieger-Chu-2004
INSIG1	PAPSS2	0.0156095	Co-expression	Rieger-Chu-2004
INSIG1	HMGCS1	0.0128406	Co-expression	Rieger-Chu-2004
PDE10A	ASIP	0.0149813	Co-expression	Rieger-Chu-2004
MSMO1	SREBF1	0.0134006	Co-expression	Rieger-Chu-2004
MSMO1	EBP	0.00945941	Co-expression	Rieger-Chu-2004
MSMO1	HMGCR	0.0137586	Co-expression	Rieger-Chu-2004
MSMO1	DHCR7	0.0167125	Co-expression	Rieger-Chu-2004
MSMO1	YARS	0.00473999	Co-expression	Rieger-Chu-2004
MSMO1	FDPS	0.0133755	Co-expression	Rieger-Chu-2004
MSMO1	HMGCS1	0.0154254	Co-expression	Rieger-Chu-2004
MSMO1	INSIG1	0.0195518	Co-expression	Rieger-Chu-2004
SIGMAR1	GATM	0.0189662	Co-expression	Burington-Shaughnessy-2008
SLC22A6	THRB	0.00687601	Co-expression	Burington-Shaughnessy-2008
FABP3	ADRB1	0.0249111	Co-expression	Burington-Shaughnessy-2008
HTR2C	CHRM3	0.0158751	Co-expression	Burington-Shaughnessy-2008
SREBF1	TUBB2B	0.00870151	Co-expression	Burington-Shaughnessy-2008
MC5R	SEC14L2	0.00419866	Co-expression	Burington-Shaughnessy-2008
MC5R	THRB	0.0050717	Co-expression	Burington-Shaughnessy-2008
MC5R	ADORA1	0.00336591	Co-expression	Burington-Shaughnessy-2008
ADRA2A	ADRB1	0.00512536	Co-expression	Burington-Shaughnessy-2008
ADRA2A	FABP3	0.00671518	Co-expression	Burington-Shaughnessy-2008
SORD	GATM	0.0111932	Co-expression	Burington-Shaughnessy-2008
SORD	SIGMAR1	0.00683373	Co-expression	Burington-Shaughnessy-2008
SORD	KDM4A	0.00761033	Co-expression	Burington-Shaughnessy-2008
CALM1	DYRK1A	0.0172211	Co-expression	Burington-Shaughnessy-2008
OPRD1	AVPR1A	0.0199044	Co-expression	Burington-Shaughnessy-2008
SLC6A3	VIPR1	0.00464741	Co-expression	Burington-Shaughnessy-2008
CCKAR	SEC14L2	0.00492654	Co-expression	Burington-Shaughnessy-2008
CCKAR	ADRA2A	0.00176749	Co-expression	Burington-Shaughnessy-2008
CCKAR	AVPR1A	0.00449632	Co-expression	Burington-Shaughnessy-2008
CCKAR	OPRD1	0.00417981	Co-expression	Burington-Shaughnessy-2008
CCKAR	PTAFR	0.00439334	Co-expression	Burington-Shaughnessy-2008
HTR2B	MC5R	0.00399228	Co-expression	Burington-Shaughnessy-2008
ACE	SLC6A13	0.0114258	Co-expression	Burington-Shaughnessy-2008
ACE	CCKAR	0.00368466	Co-expression	Burington-Shaughnessy-2008
SLC6A4	MC5R	0.00291865	Co-expression	Burington-Shaughnessy-2008
PGD	KDM4A	0.0155519	Co-expression	Burington-Shaughnessy-2008
ALPI	SLC22A6	0.00408422	Co-expression	Burington-Shaughnessy-2008
CBS	SORD	0.00717906	Co-expression	Burington-Shaughnessy-2008
DRD1	SEC14L2	0.017081	Co-expression	Burington-Shaughnessy-2008
GAA	TLR2	0.0139495	Co-expression	Burington-Shaughnessy-2008
DHCR7	SIGMAR1	0.0126851	Co-expression	Burington-Shaughnessy-2008
DHCR7	SORD	0.00817983	Co-expression	Burington-Shaughnessy-2008
YARS	CBS	0.0179643	Co-expression	Burington-Shaughnessy-2008
LDHB	SORD	0.00852666	Co-expression	Burington-Shaughnessy-2008
LDHB	BCAT2	0.0121565	Co-expression	Burington-Shaughnessy-2008
FABP5	LRP8	0.0199554	Co-expression	Burington-Shaughnessy-2008
FABP5	SORD	0.0072147	Co-expression	Burington-Shaughnessy-2008
FABP5	CBS	0.0148544	Co-expression	Burington-Shaughnessy-2008
CA9	ADRB1	0.0110276	Co-expression	Burington-Shaughnessy-2008
CA9	FABP3	0.0135017	Co-expression	Burington-Shaughnessy-2008
CA9	ADRA2A	0.00422428	Co-expression	Burington-Shaughnessy-2008
CA9	CCKAR	0.00307971	Co-expression	Burington-Shaughnessy-2008
GC	CCKAR	0.00451223	Co-expression	Burington-Shaughnessy-2008
GC	ALPI	0.0119188	Co-expression	Burington-Shaughnessy-2008
HTR6	BDKRB1	0.00714417	Co-expression	Burington-Shaughnessy-2008
HTR6	PDE5A	0.015184	Co-expression	Burington-Shaughnessy-2008
HTR6	DRD1	0.00936637	Co-expression	Burington-Shaughnessy-2008
SELE	MC5R	0.00429868	Co-expression	Burington-Shaughnessy-2008
SNRPA	KDM4A	0.00916539	Co-expression	Burington-Shaughnessy-2008
SNRPA	BCAT2	0.0084288	Co-expression	Burington-Shaughnessy-2008
CBR1	YARS	0.0161856	Co-expression	Burington-Shaughnessy-2008
CBR1	FABP5	0.0168905	Co-expression	Burington-Shaughnessy-2008
FDPS	YARS	0.00721186	Co-expression	Burington-Shaughnessy-2008
ANG	TUBB2B	0.0078207	Co-expression	Burington-Shaughnessy-2008
ANG	ACE	0.0143291	Co-expression	Burington-Shaughnessy-2008
CDK4	EBP	0.0120199	Co-expression	Burington-Shaughnessy-2008
CDK4	YARS	0.0102699	Co-expression	Burington-Shaughnessy-2008
CDK4	CBR1	0.0142243	Co-expression	Burington-Shaughnessy-2008
CDK4	FDPS	0.00646845	Co-expression	Burington-Shaughnessy-2008
ASIP	CCKAR	0.00452588	Co-expression	Burington-Shaughnessy-2008
HMGCS1	HMGCR	0.0260296	Co-expression	Burington-Shaughnessy-2008
HMGCS1	DHCR7	0.0205121	Co-expression	Burington-Shaughnessy-2008
HBZ	SLC6A13	0.00592207	Co-expression	Burington-Shaughnessy-2008
LDHA	SORD	0.00787062	Co-expression	Burington-Shaughnessy-2008
LDHA	CBS	0.017564	Co-expression	Burington-Shaughnessy-2008
LDHA	YARS	0.0134403	Co-expression	Burington-Shaughnessy-2008
LDHA	LDHB	0.0148845	Co-expression	Burington-Shaughnessy-2008
LDHA	FABP5	0.0162088	Co-expression	Burington-Shaughnessy-2008
TM7SF2	AKR1A1	0.019886	Co-expression	Burington-Shaughnessy-2008
INSIG1	HMGCR	0.0300649	Co-expression	Burington-Shaughnessy-2008
INSIG1	DHCR7	0.0256591	Co-expression	Burington-Shaughnessy-2008
PDE10A	MC5R	0.00503954	Co-expression	Burington-Shaughnessy-2008
PDE10A	DRD1	0.0198981	Co-expression	Burington-Shaughnessy-2008
MSMO1	HMGCR	0.0333993	Co-expression	Burington-Shaughnessy-2008
MSMO1	DHCR7	0.0172819	Co-expression	Burington-Shaughnessy-2008
MSMO1	HMGCS1	0.0335242	Co-expression	Burington-Shaughnessy-2008
MSMO1	INSIG1	0.040571	Co-expression	Burington-Shaughnessy-2008
GLS	NOX4	0.00911996	Co-expression	Wang-Cheung-2015
GRM6	MC4R	0.0111935	Co-expression	Wang-Cheung-2015
HBB	MC4R	0.015474	Co-expression	Wang-Cheung-2015
HBB	GRM6	0.0131619	Co-expression	Wang-Cheung-2015
SREBF1	TUBB2B	0.00666216	Co-expression	Wang-Cheung-2015
SREBF1	FABP3	0.00803146	Co-expression	Wang-Cheung-2015
EBP	DCXR	0.0107632	Co-expression	Wang-Cheung-2015
EBP	FABP3	0.0112588	Co-expression	Wang-Cheung-2015
GLO1	AKR1A1	0.0113836	Co-expression	Wang-Cheung-2015
CCKAR	PLA2G2F	0.0167301	Co-expression	Wang-Cheung-2015
HTR2B	PDE5A	0.0112052	Co-expression	Wang-Cheung-2015
BCAT2	GATM	0.0150421	Co-expression	Wang-Cheung-2015
BCAT2	THRB	0.0228361	Co-expression	Wang-Cheung-2015
PGD	EBP	0.014294	Co-expression	Wang-Cheung-2015
ATXN2	BDKRB1	0.00918069	Co-expression	Wang-Cheung-2015
HMGCR	DCXR	0.00711324	Co-expression	Wang-Cheung-2015
HMGCR	FABP3	0.00773851	Co-expression	Wang-Cheung-2015
HMGCR	EBP	0.0104955	Co-expression	Wang-Cheung-2015
TNNI3	MC4R	0.0204113	Co-expression	Wang-Cheung-2015
DHCR7	DCXR	0.00740621	Co-expression	Wang-Cheung-2015
DHCR7	FABP3	0.00811084	Co-expression	Wang-Cheung-2015
DHCR7	EBP	0.0107887	Co-expression	Wang-Cheung-2015
DHCR7	PGD	0.0105628	Co-expression	Wang-Cheung-2015
DHCR7	HMGCR	0.00754642	Co-expression	Wang-Cheung-2015
YARS	AKR1A1	0.00777298	Co-expression	Wang-Cheung-2015
CA9	GAA	0.0135768	Co-expression	Wang-Cheung-2015
GC	HTR2C	0.0201691	Co-expression	Wang-Cheung-2015
HTR6	HBB	0.0134034	Co-expression	Wang-Cheung-2015
HTR6	PTAFR	0.0121706	Co-expression	Wang-Cheung-2015
SELE	CYSLTR1	0.0216625	Co-expression	Wang-Cheung-2015
CBR1	GLO1	0.0103262	Co-expression	Wang-Cheung-2015
TACR2	MMP8	0.0236971	Co-expression	Wang-Cheung-2015
TACR2	GC	0.0173269	Co-expression	Wang-Cheung-2015
FDPS	DCXR	0.00764312	Co-expression	Wang-Cheung-2015
FDPS	EBP	0.0113942	Co-expression	Wang-Cheung-2015
FDPS	PGD	0.0107612	Co-expression	Wang-Cheung-2015
FDPS	HMGCR	0.00788952	Co-expression	Wang-Cheung-2015
FDPS	DHCR7	0.00809053	Co-expression	Wang-Cheung-2015
SHBG	FABP3	0.012257	Co-expression	Wang-Cheung-2015
ANG	THRB	0.00902175	Co-expression	Wang-Cheung-2015
ITGAL	ADRA2B	0.0197709	Co-expression	Wang-Cheung-2015
CDK4	SIGMAR1	0.00702438	Co-expression	Wang-Cheung-2015
CDK4	GLO1	0.00459405	Co-expression	Wang-Cheung-2015
CDK4	YARS	0.00357334	Co-expression	Wang-Cheung-2015
BCAT1	ADRB1	0.0176713	Co-expression	Wang-Cheung-2015
ASIP	NPY2R	0.0191818	Co-expression	Wang-Cheung-2015
HMGCS1	FABP3	0.00647552	Co-expression	Wang-Cheung-2015
HMGCS1	EBP	0.00868043	Co-expression	Wang-Cheung-2015
HMGCS1	PGD	0.00880101	Co-expression	Wang-Cheung-2015
HMGCS1	HMGCR	0.00621818	Co-expression	Wang-Cheung-2015
HMGCS1	DHCR7	0.00626404	Co-expression	Wang-Cheung-2015
HMGCS1	FDPS	0.00643142	Co-expression	Wang-Cheung-2015
HMGCS1	SHBG	0.00657506	Co-expression	Wang-Cheung-2015
TM7SF2	DCXR	0.00699607	Co-expression	Wang-Cheung-2015
TM7SF2	FABP3	0.00658712	Co-expression	Wang-Cheung-2015
TM7SF2	EBP	0.00907778	Co-expression	Wang-Cheung-2015
TM7SF2	HMGCR	0.00648177	Co-expression	Wang-Cheung-2015
TM7SF2	DHCR7	0.00664508	Co-expression	Wang-Cheung-2015
TM7SF2	FDPS	0.00728767	Co-expression	Wang-Cheung-2015
TM7SF2	HMGCS1	0.00545831	Co-expression	Wang-Cheung-2015
INSIG1	FABP3	0.00814904	Co-expression	Wang-Cheung-2015
INSIG1	EBP	0.0110434	Co-expression	Wang-Cheung-2015
INSIG1	PGD	0.0122781	Co-expression	Wang-Cheung-2015
INSIG1	HMGCR	0.00851989	Co-expression	Wang-Cheung-2015
INSIG1	DHCR7	0.0082546	Co-expression	Wang-Cheung-2015
INSIG1	FDPS	0.00843286	Co-expression	Wang-Cheung-2015
INSIG1	HMGCS1	0.00687194	Co-expression	Wang-Cheung-2015
INSIG1	TM7SF2	0.00759527	Co-expression	Wang-Cheung-2015
CHRM2	HTR2B	0.00943125	Co-expression	Wang-Cheung-2015
ADRA1A	HTR6	0.0117817	Co-expression	Wang-Cheung-2015
ADRA1A	TACR2	0.0189324	Co-expression	Wang-Cheung-2015
SNF8	DCXR	0.00275787	Co-expression	Wang-Cheung-2015
SNF8	MC5R	0.00226657	Co-expression	Wang-Cheung-2015
SNF8	EBP	0.0032978	Co-expression	Wang-Cheung-2015
SNF8	PGD	0.00336916	Co-expression	Wang-Cheung-2015
SNF8	HMGCR	0.00230713	Co-expression	Wang-Cheung-2015
SNF8	FDPS	0.00220548	Co-expression	Wang-Cheung-2015
SNF8	PAPSS2	0.00489286	Co-expression	Wang-Cheung-2015
SNF8	HMGCS1	0.00207672	Co-expression	Wang-Cheung-2015
MSMO1	DCXR	0.00680076	Co-expression	Wang-Cheung-2015
MSMO1	FABP3	0.00786501	Co-expression	Wang-Cheung-2015
MSMO1	SREBF1	0.00555878	Co-expression	Wang-Cheung-2015
MSMO1	EBP	0.0104476	Co-expression	Wang-Cheung-2015
MSMO1	PGD	0.009602	Co-expression	Wang-Cheung-2015
MSMO1	HMGCR	0.00750207	Co-expression	Wang-Cheung-2015
MSMO1	DHCR7	0.0074265	Co-expression	Wang-Cheung-2015
MSMO1	FDPS	0.00798153	Co-expression	Wang-Cheung-2015
MSMO1	HMGCS1	0.00612588	Co-expression	Wang-Cheung-2015
MSMO1	TM7SF2	0.00638536	Co-expression	Wang-Cheung-2015
MSMO1	INSIG1	0.00805752	Co-expression	Wang-Cheung-2015
HRH2	CHRM1	0.00492064	Co-expression	Innocenti-Brown-2011
SEC14L2	DCXR	0.0027614	Co-expression	Innocenti-Brown-2011
ADORA3	TSHR	0.0158935	Co-expression	Innocenti-Brown-2011
SLC6A13	DCXR	0.00922205	Co-expression	Innocenti-Brown-2011
SLC6A13	SEC14L2	0.00806736	Co-expression	Innocenti-Brown-2011
GMNN	TDP1	0.0171752	Co-expression	Innocenti-Brown-2011
GRIA3	GRM8	0.0262022	Co-expression	Innocenti-Brown-2011
FABP3	CHRM4	0.0207021	Co-expression	Innocenti-Brown-2011
HTR2C	NPY2R	0.0135611	Co-expression	Innocenti-Brown-2011
MC5R	HRH2	0.00421948	Co-expression	Innocenti-Brown-2011
MC5R	CHRM5	0.0145386	Co-expression	Innocenti-Brown-2011
BDKRB1	NOX4	0.0204773	Co-expression	Innocenti-Brown-2011
AVPR1A	GRM8	0.0161592	Co-expression	Innocenti-Brown-2011
VIPR1	ADRA2B	0.0135622	Co-expression	Innocenti-Brown-2011
VIPR1	SEC14L2	0.00439787	Co-expression	Innocenti-Brown-2011
SORD	DCXR	0.0027496	Co-expression	Innocenti-Brown-2011
SORD	SEC14L2	0.00240037	Co-expression	Innocenti-Brown-2011
SORD	SLC6A13	0.00842561	Co-expression	Innocenti-Brown-2011
TLR2	AVPR1A	0.0128912	Co-expression	Innocenti-Brown-2011
ADRA1D	CHRM1	0.00316182	Co-expression	Innocenti-Brown-2011
ADRA1D	HRH2	0.00114768	Co-expression	Innocenti-Brown-2011
ADRA1D	MC5R	0.00261491	Co-expression	Innocenti-Brown-2011
SLC6A4	HRH2	0.00775795	Co-expression	Innocenti-Brown-2011
SLC6A4	ADRA1D	0.00470028	Co-expression	Innocenti-Brown-2011
ALPI	CHRM1	0.014426	Co-expression	Innocenti-Brown-2011
ALPI	HRH2	0.00421588	Co-expression	Innocenti-Brown-2011
ATXN2	MBNL1	0.00751569	Co-expression	Innocenti-Brown-2011
CBS	DCXR	0.00678967	Co-expression	Innocenti-Brown-2011
CBS	SORD	0.00622324	Co-expression	Innocenti-Brown-2011
DRD1	PLA2G2F	0.0133848	Co-expression	Innocenti-Brown-2011
DRD1	ALOX15	0.0080885	Co-expression	Innocenti-Brown-2011
MAP3K11	KDM2A	0.00573925	Co-expression	Innocenti-Brown-2011
HMGCR	EBP	0.0144246	Co-expression	Innocenti-Brown-2011
TNNI3	BDKRB1	0.00970194	Co-expression	Innocenti-Brown-2011
DHCR7	EBP	0.0176444	Co-expression	Innocenti-Brown-2011
DHCR7	HMGCR	0.0218357	Co-expression	Innocenti-Brown-2011
YARS	EGLN1	0.00721232	Co-expression	Innocenti-Brown-2011
LDHB	GLS	0.0133335	Co-expression	Innocenti-Brown-2011
LDHB	LRP8	0.0125013	Co-expression	Innocenti-Brown-2011
FABP5	LDHB	0.0110956	Co-expression	Innocenti-Brown-2011
CYP1B1	TLR2	0.020465	Co-expression	Innocenti-Brown-2011
CYP1B1	PIM1	0.0158225	Co-expression	Innocenti-Brown-2011
ABCC2	DCXR	0.00496362	Co-expression	Innocenti-Brown-2011
ABCC2	SORD	0.00431549	Co-expression	Innocenti-Brown-2011
FDPS	EBP	0.0181298	Co-expression	Innocenti-Brown-2011
FDPS	HMGCR	0.0277675	Co-expression	Innocenti-Brown-2011
FDPS	DHCR7	0.026209	Co-expression	Innocenti-Brown-2011
SHBG	SREBF1	0.0207873	Co-expression	Innocenti-Brown-2011
SHBG	ABCC2	0.0108689	Co-expression	Innocenti-Brown-2011
CDK4	SNRPA	0.00965024	Co-expression	Innocenti-Brown-2011
AKR1C1	ABCC2	0.0152928	Co-expression	Innocenti-Brown-2011
ASIP	HRH2	0.00535722	Co-expression	Innocenti-Brown-2011
ASIP	ADORA1	0.0135951	Co-expression	Innocenti-Brown-2011
ASIP	DYRK1A	0.0181785	Co-expression	Innocenti-Brown-2011
HMGCS1	EBP	0.0167254	Co-expression	Innocenti-Brown-2011
HMGCS1	HMGCR	0.0317715	Co-expression	Innocenti-Brown-2011
HMGCS1	DHCR7	0.0259394	Co-expression	Innocenti-Brown-2011
HMGCS1	FDPS	0.0312951	Co-expression	Innocenti-Brown-2011
TM7SF2	DCXR	0.00708954	Co-expression	Innocenti-Brown-2011
TM7SF2	EBP	0.0159676	Co-expression	Innocenti-Brown-2011
TM7SF2	SORD	0.00635637	Co-expression	Innocenti-Brown-2011
ADAT3	MAP3K11	0.00541099	Co-expression	Innocenti-Brown-2011
INSIG1	EBP	0.0132582	Co-expression	Innocenti-Brown-2011
INSIG1	HMGCR	0.0226225	Co-expression	Innocenti-Brown-2011
INSIG1	DHCR7	0.0214694	Co-expression	Innocenti-Brown-2011
INSIG1	FDPS	0.0249475	Co-expression	Innocenti-Brown-2011
INSIG1	HMGCS1	0.0265499	Co-expression	Innocenti-Brown-2011
CHRM2	CHRM3	0.0651044	Co-expression	Innocenti-Brown-2011
ADRA1A	SEC14L2	0.00558874	Co-expression	Innocenti-Brown-2011
PDE10A	ADRB1	0.0192972	Co-expression	Innocenti-Brown-2011
MSMO1	EBP	0.0123786	Co-expression	Innocenti-Brown-2011
MSMO1	HMGCR	0.0222317	Co-expression	Innocenti-Brown-2011
MSMO1	DHCR7	0.0181268	Co-expression	Innocenti-Brown-2011
MSMO1	FDPS	0.021969	Co-expression	Innocenti-Brown-2011
MSMO1	HMGCS1	0.0253901	Co-expression	Innocenti-Brown-2011
MSMO1	INSIG1	0.0233197	Co-expression	Innocenti-Brown-2011
AKR1A1	GATM	0.013869	Co-expression	Bild-Nevins-2006 B
SREBF1	SEC14L2	0.0179299	Co-expression	Bild-Nevins-2006 B
MC5R	NPY2R	0.00728752	Co-expression	Bild-Nevins-2006 B
MC5R	HTR2A	0.0092372	Co-expression	Bild-Nevins-2006 B
MC5R	CALCR	0.00615139	Co-expression	Bild-Nevins-2006 B
BDKRB1	TSHR	0.0171134	Co-expression	Bild-Nevins-2006 B
VIPR1	SEC14L2	0.0153485	Co-expression	Bild-Nevins-2006 B
SLC6A3	GATM	0.0188851	Co-expression	Bild-Nevins-2006 B
CCKAR	ADRA2A	0.00535284	Co-expression	Bild-Nevins-2006 B
HTR2B	BDKRB1	0.0145323	Co-expression	Bild-Nevins-2006 B
PGD	EBP	0.0140355	Co-expression	Bild-Nevins-2006 B
ALPI	ALK	0.010267	Co-expression	Bild-Nevins-2006 B
CBS	LRP8	0.0158814	Co-expression	Bild-Nevins-2006 B
DRD1	MC5R	0.0053897	Co-expression	Bild-Nevins-2006 B
TNNI3	KDM2A	0.0212132	Co-expression	Bild-Nevins-2006 B
BMP2	GLS	0.0230261	Co-expression	Bild-Nevins-2006 B
GAA	SORD	0.0205711	Co-expression	Bild-Nevins-2006 B
YARS	AKR1A1	0.0111309	Co-expression	Bild-Nevins-2006 B
YARS	PGD	0.0151672	Co-expression	Bild-Nevins-2006 B
FABP5	BMP2	0.0179035	Co-expression	Bild-Nevins-2006 B
CA9	EBP	0.0163891	Co-expression	Bild-Nevins-2006 B
PIN1	DHCR7	0.0138434	Co-expression	Bild-Nevins-2006 B
GC	OPRD1	0.00743821	Co-expression	Bild-Nevins-2006 B
HTR6	GC	0.00901022	Co-expression	Bild-Nevins-2006 B
SELE	HBB	0.0213912	Co-expression	Bild-Nevins-2006 B
SNRPA	PGD	0.00759472	Co-expression	Bild-Nevins-2006 B
ABCC2	ABCC1	0.0228917	Co-expression	Bild-Nevins-2006 B
ABCC2	AKR1A1	0.012927	Co-expression	Bild-Nevins-2006 B
TACR2	GC	0.016105	Co-expression	Bild-Nevins-2006 B
FDPS	EBP	0.0154615	Co-expression	Bild-Nevins-2006 B
FDPS	HMGCR	0.0155685	Co-expression	Bild-Nevins-2006 B
FDPS	CA9	0.0198677	Co-expression	Bild-Nevins-2006 B
ANG	DHCR7	0.0211028	Co-expression	Bild-Nevins-2006 B
ANG	PIN1	0.017987	Co-expression	Bild-Nevins-2006 B
ITGAL	CCR2	0.0157494	Co-expression	Bild-Nevins-2006 B
BCAT1	MC5R	0.0053649	Co-expression	Bild-Nevins-2006 B
ASIP	TACR2	0.0207755	Co-expression	Bild-Nevins-2006 B
HMGCS1	CALM1	0.00672949	Co-expression	Bild-Nevins-2006 B
HBZ	MMP8	0.0168756	Co-expression	Bild-Nevins-2006 B
HBZ	ALPI	0.00688592	Co-expression	Bild-Nevins-2006 B
HBZ	ASIP	0.0162285	Co-expression	Bild-Nevins-2006 B
LDHA	HMGCS1	0.0184839	Co-expression	Bild-Nevins-2006 B
TM7SF2	DHCR7	0.0173203	Co-expression	Bild-Nevins-2006 B
INSIG1	HMGCR	0.0222461	Co-expression	Bild-Nevins-2006 B
ADRA1A	OPRD1	0.0100969	Co-expression	Bild-Nevins-2006 B
ADRA1A	HBZ	0.0149301	Co-expression	Bild-Nevins-2006 B
PDE10A	MMP8	0.0127562	Co-expression	Bild-Nevins-2006 B
MSMO1	FDPS	0.0131095	Co-expression	Bild-Nevins-2006 B
MSMO1	INSIG1	0.0199527	Co-expression	Bild-Nevins-2006 B
GRM6	PLA2G2F	0.00395863	Co-expression	Smirnov-Cheung-2009
GRM6	MC4R	0.00217127	Co-expression	Smirnov-Cheung-2009
GRM6	CHRM4	0.00374296	Co-expression	Smirnov-Cheung-2009
THRB	GRM6	0.00380143	Co-expression	Smirnov-Cheung-2009
GRIA3	CYSLTR1	0.0242089	Co-expression	Smirnov-Cheung-2009
GRIA3	GRM6	0.0041135	Co-expression	Smirnov-Cheung-2009
NPY2R	GRM6	0.00482393	Co-expression	Smirnov-Cheung-2009
HTR2A	GRM6	0.00494425	Co-expression	Smirnov-Cheung-2009
HTR2C	GRM6	0.00460583	Co-expression	Smirnov-Cheung-2009
SREBF1	NOX4	0.0162988	Co-expression	Smirnov-Cheung-2009
ADRA2A	ALK	0.0208775	Co-expression	Smirnov-Cheung-2009
AVPR1A	ADRA2B	0.0209043	Co-expression	Smirnov-Cheung-2009
ADRA1D	MC5R	0.0225334	Co-expression	Smirnov-Cheung-2009
ACE	CHRM5	0.0302652	Co-expression	Smirnov-Cheung-2009
SLC6A4	TUBB2B	0.00599904	Co-expression	Smirnov-Cheung-2009
SLC6A4	AKR1A1	0.00471266	Co-expression	Smirnov-Cheung-2009
SLC6A4	HTR2B	0.00721864	Co-expression	Smirnov-Cheung-2009
PGD	TDP1	0.00820029	Co-expression	Smirnov-Cheung-2009
PGD	AKR1A1	0.00741247	Co-expression	Smirnov-Cheung-2009
PIM1	NOX4	0.0101224	Co-expression	Smirnov-Cheung-2009
CBS	SIGMAR1	0.013901	Co-expression	Smirnov-Cheung-2009
CBS	SREBF1	0.0178704	Co-expression	Smirnov-Cheung-2009
MAP3K11	CHRM5	0.00377151	Co-expression	Smirnov-Cheung-2009
BMP2	ACPP	0.0102068	Co-expression	Smirnov-Cheung-2009
BMP2	TLR2	0.00863904	Co-expression	Smirnov-Cheung-2009
GAA	DRD1	0.016585	Co-expression	Smirnov-Cheung-2009
DHCR7	SREBF1	0.025634	Co-expression	Smirnov-Cheung-2009
YARS	SREBF1	0.0193854	Co-expression	Smirnov-Cheung-2009
YARS	CBS	0.0127075	Co-expression	Smirnov-Cheung-2009
LDHB	CHRM3	0.0070795	Co-expression	Smirnov-Cheung-2009
LDHB	GLO1	0.00867284	Co-expression	Smirnov-Cheung-2009
FABP5	GLO1	0.0157641	Co-expression	Smirnov-Cheung-2009
CYP1B1	CBR3	0.0109107	Co-expression	Smirnov-Cheung-2009
CYP1B1	HTR2B	0.0162554	Co-expression	Smirnov-Cheung-2009
CYP1B1	SLC6A4	0.00712403	Co-expression	Smirnov-Cheung-2009
HTR6	GRM6	0.00125948	Co-expression	Smirnov-Cheung-2009
HTR6	ALPI	0.00482999	Co-expression	Smirnov-Cheung-2009
SNRPA	SREBF1	0.00526695	Co-expression	Smirnov-Cheung-2009
SNRPA	BCAT2	0.0060426	Co-expression	Smirnov-Cheung-2009
SNRPA	CBS	0.00438139	Co-expression	Smirnov-Cheung-2009
SNRPA	YARS	0.00578854	Co-expression	Smirnov-Cheung-2009
CBR1	PGD	0.0117213	Co-expression	Smirnov-Cheung-2009
TACR2	HTR6	0.00383296	Co-expression	Smirnov-Cheung-2009
FDPS	SREBF1	0.0172863	Co-expression	Smirnov-Cheung-2009
FDPS	EBP	0.0183201	Co-expression	Smirnov-Cheung-2009
FDPS	DHCR7	0.0202375	Co-expression	Smirnov-Cheung-2009
CDK4	SIGMAR1	0.00644057	Co-expression	Smirnov-Cheung-2009
CDK4	CBR1	0.00817984	Co-expression	Smirnov-Cheung-2009
BCAT1	PGD	0.0110588	Co-expression	Smirnov-Cheung-2009
PAPSS2	BMP2	0.0109371	Co-expression	Smirnov-Cheung-2009
ASIP	GC	0.0211367	Co-expression	Smirnov-Cheung-2009
ASIP	HTR6	0.00529764	Co-expression	Smirnov-Cheung-2009
HMGCS1	SREBF1	0.021208	Co-expression	Smirnov-Cheung-2009
HMGCS1	HMGCR	0.0322079	Co-expression	Smirnov-Cheung-2009
HMGCS1	FDPS	0.021871	Co-expression	Smirnov-Cheung-2009
HBZ	ADRB1	0.0175089	Co-expression	Smirnov-Cheung-2009
LDHA	GLO1	0.0121772	Co-expression	Smirnov-Cheung-2009
LDHA	LDHB	0.010866	Co-expression	Smirnov-Cheung-2009
TM7SF2	HTR2B	0.00639436	Co-expression	Smirnov-Cheung-2009
INSIG1	DHCR7	0.0228897	Co-expression	Smirnov-Cheung-2009
INSIG1	HMGCS1	0.0261383	Co-expression	Smirnov-Cheung-2009
ADRA1A	OPRD1	0.0275108	Co-expression	Smirnov-Cheung-2009
SNF8	PIN1	0.012075	Co-expression	Smirnov-Cheung-2009
MSMO1	HMGCR	0.0293187	Co-expression	Smirnov-Cheung-2009
MSMO1	FDPS	0.0111846	Co-expression	Smirnov-Cheung-2009
MSMO1	HMGCS1	0.0223874	Co-expression	Smirnov-Cheung-2009
CHRM4	TSHR	0.0135698	Co-expression	Noble-Diehl-2008
GMNN	GRM8	0.0114805	Co-expression	Noble-Diehl-2008
SLC22A6	HRH2	0.00466544	Co-expression	Noble-Diehl-2008
SLC22A6	CHRM4	0.0111974	Co-expression	Noble-Diehl-2008
MMP8	GRIK2	0.0143421	Co-expression	Noble-Diehl-2008
FABP3	CALCR	0.0094922	Co-expression	Noble-Diehl-2008
ADORA1	FABP3	0.0269789	Co-expression	Noble-Diehl-2008
ALOX15	CHRM1	0.0117422	Co-expression	Noble-Diehl-2008
MC5R	CHRM5	0.0115893	Co-expression	Noble-Diehl-2008
BDKRB1	THRB	0.0242018	Co-expression	Noble-Diehl-2008
MBNL1	GLS	0.0286434	Co-expression	Noble-Diehl-2008
EBP	SREBF1	0.018548	Co-expression	Noble-Diehl-2008
ADRA1D	MC4R	0.00743648	Co-expression	Noble-Diehl-2008
SLC6A4	GLS	0.0205453	Co-expression	Noble-Diehl-2008
PAPSS1	NOX4	0.0125048	Co-expression	Noble-Diehl-2008
CBS	SEC14L2	0.00882244	Co-expression	Noble-Diehl-2008
DRD1	GRIK2	0.0131838	Co-expression	Noble-Diehl-2008
DRD1	MMP8	0.00837115	Co-expression	Noble-Diehl-2008
DHCR7	SREBF1	0.0307339	Co-expression	Noble-Diehl-2008
DHCR7	EBP	0.0200938	Co-expression	Noble-Diehl-2008
FABP5	NPY1R	0.0190947	Co-expression	Noble-Diehl-2008
CA9	TNNI3	0.00537371	Co-expression	Noble-Diehl-2008
ABCC2	ACE	0.0142811	Co-expression	Noble-Diehl-2008
CBR1	AKR1A1	0.0151281	Co-expression	Noble-Diehl-2008
TACR2	CHRM4	0.00352787	Co-expression	Noble-Diehl-2008
TACR2	SLC22A6	0.00621314	Co-expression	Noble-Diehl-2008
FDPS	SREBF1	0.0330374	Co-expression	Noble-Diehl-2008
FDPS	EBP	0.026513	Co-expression	Noble-Diehl-2008
FDPS	DHCR7	0.0335805	Co-expression	Noble-Diehl-2008
SHBG	ACE	0.0127131	Co-expression	Noble-Diehl-2008
SHBG	CBS	0.0135902	Co-expression	Noble-Diehl-2008
SHBG	ABCC2	0.00804096	Co-expression	Noble-Diehl-2008
CDK4	SNRPA	0.0106085	Co-expression	Noble-Diehl-2008
HMGCS1	EBP	0.0275533	Co-expression	Noble-Diehl-2008
HMGCS1	DHCR7	0.0289676	Co-expression	Noble-Diehl-2008
HMGCS1	FDPS	0.0317806	Co-expression	Noble-Diehl-2008
HBZ	HRH2	0.00265462	Co-expression	Noble-Diehl-2008
HBZ	TUBB2B	0.0120523	Co-expression	Noble-Diehl-2008
HBZ	HTR6	0.0117551	Co-expression	Noble-Diehl-2008
HBZ	TACR2	0.00366058	Co-expression	Noble-Diehl-2008
ADAT3	TACR2	0.00790286	Co-expression	Noble-Diehl-2008
INSIG1	DHCR7	0.0317946	Co-expression	Noble-Diehl-2008
INSIG1	FDPS	0.0270393	Co-expression	Noble-Diehl-2008
INSIG1	HMGCS1	0.0299248	Co-expression	Noble-Diehl-2008
PDZD11	HRH2	0.00433226	Co-expression	Noble-Diehl-2008
ADRA1A	AVPR1A	0.0266128	Co-expression	Noble-Diehl-2008
PDE10A	MMP8	0.0102202	Co-expression	Noble-Diehl-2008
SNF8	CHRM1	0.00979541	Co-expression	Noble-Diehl-2008
SNF8	MAP3K11	0.0101084	Co-expression	Noble-Diehl-2008
MSMO1	INSIG1	0.0299971	Co-expression	Noble-Diehl-2008
TINF2	TLR2	0.00936219	Co-expression	Noble-Diehl-2008
SIGMAR1	ABCC1	0.0180474	Co-expression	Wang-Maris-2006
LRP8	GLS	0.0134951	Co-expression	Wang-Maris-2006
FABP3	SLC6A13	0.00794125	Co-expression	Wang-Maris-2006
MC5R	TSHR	0.0126374	Co-expression	Wang-Maris-2006
ADRA2A	ADORA1	0.0126838	Co-expression	Wang-Maris-2006
BDKRB1	NPY1R	0.0136819	Co-expression	Wang-Maris-2006
EBP	SIGMAR1	0.0117676	Co-expression	Wang-Maris-2006
ACPP	GATM	0.0110767	Co-expression	Wang-Maris-2006
OPRD1	MC5R	0.0172986	Co-expression	Wang-Maris-2006
CCKAR	ALOX15	0.00736287	Co-expression	Wang-Maris-2006
ACE	SLC22A6	0.00746698	Co-expression	Wang-Maris-2006
SLC6A4	HTR2B	0.00940603	Co-expression	Wang-Maris-2006
CBS	ABCC1	0.0124752	Co-expression	Wang-Maris-2006
CBS	SIGMAR1	0.00964038	Co-expression	Wang-Maris-2006
MAP3K11	CALM1	0.0131259	Co-expression	Wang-Maris-2006
GAA	KDM2A	0.0199878	Co-expression	Wang-Maris-2006
GAA	SLC6A3	0.0191467	Co-expression	Wang-Maris-2006
DHCR7	CALCR	0.0151827	Co-expression	Wang-Maris-2006
LDHB	ALK	0.00913568	Co-expression	Wang-Maris-2006
LDHB	SIGMAR1	0.00849101	Co-expression	Wang-Maris-2006
LDHB	CBS	0.00563314	Co-expression	Wang-Maris-2006
CYP1B1	TLR2	0.00576878	Co-expression	Wang-Maris-2006
PIN1	HMGCR	0.0159203	Co-expression	Wang-Maris-2006
HTR6	SEC14L2	0.0179689	Co-expression	Wang-Maris-2006
HTR6	ALPI	0.0203823	Co-expression	Wang-Maris-2006
SELE	CYP1B1	0.00981708	Co-expression	Wang-Maris-2006
SNRPA	EBP	0.00396638	Co-expression	Wang-Maris-2006
SNRPA	SORD	0.00597095	Co-expression	Wang-Maris-2006
SNRPA	BCAT2	0.00553484	Co-expression	Wang-Maris-2006
SNRPA	CBS	0.00371686	Co-expression	Wang-Maris-2006
ABCC2	ADRB1	0.0226407	Co-expression	Wang-Maris-2006
FDPS	GLO1	0.0160734	Co-expression	Wang-Maris-2006
FDPS	HMGCR	0.0196645	Co-expression	Wang-Maris-2006
FDPS	DHCR7	0.0160356	Co-expression	Wang-Maris-2006
SHBG	NPY1R	0.00894256	Co-expression	Wang-Maris-2006
SHBG	BDKRB1	0.0096974	Co-expression	Wang-Maris-2006
ANG	GC	0.0227926	Co-expression	Wang-Maris-2006
ASIP	HTR2A	0.0121741	Co-expression	Wang-Maris-2006
ASIP	DRD1	0.00600548	Co-expression	Wang-Maris-2006
HMGCS1	HMGCR	0.0169759	Co-expression	Wang-Maris-2006
HMGCS1	DHCR7	0.019001	Co-expression	Wang-Maris-2006
HMGCS1	FDPS	0.0170595	Co-expression	Wang-Maris-2006
HBZ	THRB	0.0136345	Co-expression	Wang-Maris-2006
HBZ	MC5R	0.00758686	Co-expression	Wang-Maris-2006
HBZ	OPRD1	0.00948697	Co-expression	Wang-Maris-2006
HBZ	PDE5A	0.0109735	Co-expression	Wang-Maris-2006
LDHA	EBP	0.0108707	Co-expression	Wang-Maris-2006
TM7SF2	DHCR7	0.0145122	Co-expression	Wang-Maris-2006
INSIG1	HMGCR	0.0152684	Co-expression	Wang-Maris-2006
INSIG1	FDPS	0.0137507	Co-expression	Wang-Maris-2006
INSIG1	HMGCS1	0.0130753	Co-expression	Wang-Maris-2006
MSMO1	LRP8	0.019592	Co-expression	Wang-Maris-2006
MSMO1	HMGCR	0.021498	Co-expression	Wang-Maris-2006
MSMO1	DHCR7	0.0183116	Co-expression	Wang-Maris-2006
MSMO1	FDPS	0.0190496	Co-expression	Wang-Maris-2006
MSMO1	HMGCS1	0.0211997	Co-expression	Wang-Maris-2006
MSMO1	INSIG1	0.0176575	Co-expression	Wang-Maris-2006
ADRA2A	RUNX1	0.0100409	Co-expression	Perou-Botstein-2000
ADRA2A	HBB	0.0097781	Co-expression	Perou-Botstein-2000
ADRA2A	SREBF1	0.00951354	Co-expression	Perou-Botstein-2000
VIPR1	NPY1R	0.0133739	Co-expression	Perou-Botstein-2000
TLR2	FABP3	0.0167066	Co-expression	Perou-Botstein-2000
BCAT2	SORD	0.0147747	Co-expression	Perou-Botstein-2000
PIM1	RUNX1	0.0174348	Co-expression	Perou-Botstein-2000
MAP3K11	HTR2A	0.0126739	Co-expression	Perou-Botstein-2000
MAP3K11	KDM2A	0.0212507	Co-expression	Perou-Botstein-2000
GAA	HTR2A	0.00943358	Co-expression	Perou-Botstein-2000
GAA	KDM2A	0.0150908	Co-expression	Perou-Botstein-2000
YARS	SIGMAR1	0.0165929	Co-expression	Perou-Botstein-2000
CYP1B1	HBB	0.0339991	Co-expression	Perou-Botstein-2000
HTR6	ALK	0.0180361	Co-expression	Perou-Botstein-2000
FDPS	LRP8	0.00938067	Co-expression	Perou-Botstein-2000
FDPS	PGD	0.0103721	Co-expression	Perou-Botstein-2000
ANG	DCXR	0.0138039	Co-expression	Perou-Botstein-2000
ANG	ADRA2A	0.0104846	Co-expression	Perou-Botstein-2000
LDHA	SIGMAR1	0.0161637	Co-expression	Perou-Botstein-2000
LDHA	EBP	0.0134361	Co-expression	Perou-Botstein-2000
LDHA	FDPS	0.009234	Co-expression	Perou-Botstein-2000
MSMO1	ABCC2	0.0151215	Co-expression	Perou-Botstein-2000
MSMO1	FDPS	0.00891394	Co-expression	Perou-Botstein-2000
MSMO1	LDHA	0.0120926	Co-expression	Perou-Botstein-2000
ADRA2B	HRH2	0.00832402	Co-expression	Roth-Zlotnik-2006
ALK	MC4R	0.0132085	Co-expression	Roth-Zlotnik-2006
SLC6A13	NOX4	0.0159833	Co-expression	Roth-Zlotnik-2006
SLC22A6	NOX4	0.0106169	Co-expression	Roth-Zlotnik-2006
SLC22A6	SLC6A13	0.00991732	Co-expression	Roth-Zlotnik-2006
NPY2R	CHRM5	0.0157728	Co-expression	Roth-Zlotnik-2006
[truncated: 3,984 more rows]
